# Supplementary material for: Genetic analysis toward more nutritious barley grains for a food secure world
Source: Bot Stud. 2022 Mar 10;63:6. doi: 10.1186/s40529-022-00334-z (PMC8913823; doi:10.1186/s40529-022-00334-z)
Supplement: Supplementary file 1 — Additional file 1: Table S1. Phenotypic data of grain micronutrient concentration values among 2 years (2019/2020) and BLUEs for 216 barley genotypes. Table S2. Analysis of variance (ANOVA) and heritability of Micronutrient concentration in 216 barley accessions among two environments. Table S3. Marker trait associated with the studied traits. The physical position of markers which are passing -log10 (p value) of 3. Table S4. Marker trait associated with the multi traits. The physical position of markers which are passing -log10 (p value) of 3. Table S5. The list of genomic regions based on the linkage disequilibrium of multi-traits associated marker. Table S6. The list of candidate genes based on the linkage disequilibrium of multi-traits associated marker. [file 40529_2022_334_MOESM1_ESM.xlsx]

## Sheet: Table S1
Table S1 : Phenotypic data of for grain micronutrient concentration values among two years (2019/2020) and BLUEs for 216 barley genotypes.
Accessions	Zn_2019	Zn_2020	Zn_BLUEs	Fe_2019	Fe_2020	Fe_BLUEs	Se_2019	Se_2020	Se_BLUEs
1	32.2	40.15	36.175	32.6619	33.955	33.3085	36.4016	31.4	33.9008
2	40.54	39.1	39.82	34.3968	36.865	35.6309	31.8788	34.095	32.9869
3	42.82	37.05	39.935	30.4854	34.56	32.5227	32.3428	35.915	34.1289
4	37.125	31.95	34.5375	35.9654	47.39	41.6777	31.1526	33.25	32.2013
5	31.19	31	31.095	31.1547	38.185	34.6698	34.94	33.515	34.2275
6	35.64	30.2	32.92	33.6762	40.89	37.2831	43.0407	39.615	41.3279
7	34.205	32.3	33.2525	32.1432	32.915	32.5291	36.8535	41.22	39.0368
8	36.625	31.6	34.1125	40.8945	38.5	39.6972	31.0565	30.7409	30.8987
9	35.635	31.1	33.3675	37.466	39.09	38.278	28.9479	30.8959	29.9219
10	29.97	33.05	31.51	35.1387	36.315	35.7268	34.3182	41.775	38.0466
11	33.685	33.5	33.5925	31.3054	35.435	33.3702	36.2079	39.535	37.8715
12	35.135	36.9	36.0175	37.8036	35.335	36.5693	32.4012	34.935	33.6681
13	38.085	36.9	37.4925	37.8722	43.225	40.5486	36.6367	38.68	37.6584
14	37.67	33.6	35.635	37.621	49.605	43.613	34.8569	48.085	41.4709
15	35.6	38.95	37.275	33.5232	37.31	35.4166	33.8374	34.3411	34.0892
16	37.34	36	36.67	34.5785	30.725	32.6517	33.4057	29.335	31.3703
17	46.71	42.15	44.43	32.2549	30.085	31.1699	32.3566	32.785	32.5708
18	33.44	35.75	34.595	39.7806	33.525	36.6528	36.5112	37.97	37.2406
19	36.11	40.2	38.155	36.8717	37.555	37.2134	38.7433	36.58	37.6616
20	29.215	35.5	32.3575	31.932	28.175	30.0535	41.011	39.935	40.473
21	38.585	46.85	42.7175	35.8792	32.895	34.3871	30.6109	34.805	32.7079
22	34.9	48.25	41.575	29.7235	27.91	28.8167	36.4268	37.14	36.7834
23	33.1	38.75	35.925	34.0998	32.1	33.0999	34.3646	38.12	36.2423
24	28.68	42.05	35.365	34.653	30.55	32.6015	41.1263	39.44	40.2832
25	32.25	42.4	37.325	38.533	37.045	37.789	39.3539	40.385	39.8695
26	34.32	44.2	39.26	30.8688	32.755	31.8119	37.7144	37.77	37.7422
27	32.335	32	32.1675	36.2801	35.96	36.1201	40.9847	38.73	39.8574
28	32.97	36.15	34.56	35.6291	33.41	34.5196	39.0824	44.76	41.9212
29	32.705	35.3	34.0025	34.0142	27.94	30.9771	28.4394	35.745	32.0922
30	36.01	36.2	36.105	36.7124	41.235	38.9737	31.4679	36.825	34.1465
31	40.46	35.3	37.88	33.7624	35.92	34.8412	32.8373	41.145	36.9911
32	40.82	33.65	37.235	33.7268	30.71	32.2184	29.7921	36.33	33.0611
33	37.72	40.4	39.06	31.1113	34.105	32.6082	31.5976	34.535	33.0663
34	36.2	33.45	34.825	32.4505	31.615	32.0328	29.8237	32.61	31.2169
35	32.455	36.25	34.3525	42.1448	41.515	41.8299	28.1194	32.775	30.4472
36	35.945	39.05	37.4975	32.1343	30.51	31.3222	36.4161	35.47	35.9431
37	33.18	48.45	40.815	34.9029	34.3	34.6015	26.702	31.165	28.9335
38	39.69	44.9	42.295	31.7133	29.84	30.7766	34.9545	33.45	34.2022
39	33.99	34.65	34.32	33.9589	38.455	36.2069	28.8524	32.55	30.7012
40	34.4	43.75	39.075	34.314	35.24	34.777	33.2659	38.22	35.743
41	35.44	38.85	37.145	32.1671	35.055	33.6111	33.5078	36.635	35.0714
42	37.665	36.3	36.9825	37.6193	31.94	34.7797	30.6541	41.75	36.2021
43	37.73	37.9	37.815	33.5362	40.11	36.8231	28.5725	30.26	29.4163
44	33.38	38.85	36.115	34.881	35.96	35.4205	30.0157	30.54	30.2779
45	33.555	32.25	32.9025	29.3186	34.775	32.0468	34.2561	33.82	34.0381
46	42.36	37.3	39.83	32.4252	44.01	38.2176	34.5961	37.33	35.9631
47	39.855	34.55	37.2025	35.1066	37.5	36.3033	31.4043	33.6	32.5021
48	38.46	35.25	36.855	29.9782	36.725	33.3516	33.9582	38.985	36.4716
49	34.715	33.5	34.1075	37.5949	40.465	39.03	32.2694	35.025	33.6472
50	35.26	36.8	36.03	27.9611	30.52	29.2405	33.4478	31.885	32.6664
51	34.995	39.35	37.1725	33.429	39.345	36.387	34.5517	38.85	36.7009
52	44.53	38.05	41.29	28.3085	32.77	30.5392	25.8632	27.09	26.4766
53	39.505	34.7	37.1025	29.0115	37.67	33.3407	33.4225	33.14	33.2813
54	31.525	32.85	32.1875	30.6436	33.35	31.9968	34.566	30.39	32.478
55	34.375	38.35	36.3625	26.7574	30.05	28.4037	29.7255	29.44	29.5828
56	37.145	37.35	37.2475	30.418	27.675	29.0465	27.5493	27.65	27.5996
57	39.305	35.6	37.4525	29.9069	30.17	30.0385	32.8948	38.7	35.7974
58	34.765	44.35	39.5575	34.0327	36.61	35.3213	28.0419	27.945	27.9934
59	46.255	47.8	47.0275	29.3027	32.97	31.1364	43.5132	36.105	39.8091
60	33.56	43.3	38.43	33.6857	32.43	33.0578	36.0021	35.735	35.8685
61	40.985	46	43.4925	31.1439	32.515	31.8294	27.5683	33.125	30.3467
62	34.385	36.05	35.2175	30.1485	26.25	28.1992	30.5268	31.04	30.7834
63	29.92	38.6	34.26	30.3633	32.855	31.6092	32.4627	31.155	31.8089
64	37.175	43.45	40.3125	32.0371	31.61	31.8236	34.9216	38.24	36.5808
65	35.375	36.5	35.9375	32.6873	32.16	32.4237	36.7467	37.25	36.9984
66	35.25	36.4	35.825	30.304	29.3	29.802	38.3097	43.37	40.8398
67	34.605	35.2	34.9025	39.4368	42.61	41.0234	35.6916	35.165	35.4283
68	34.515	35.2	34.8575	36.3956	36.13	36.2628	34.0558	30.35	32.2029
69	39.625	31.75	35.6875	31.5387	30.515	31.0269	32.4856	33.495	32.9903
70	32.05	31	31.525	36.2681	38.225	37.2465	30.0029	32.4	31.2015
71	36.36	32.1	34.23	33.8831	29.03	31.4566	33.1947	36.065	34.6298
72	32.595	42.8	37.6975	31.0329	30.645	30.839	50.5994	54.2345	52.4169
73	36.955	32.75	34.8525	30.8075	30.4	30.6037	37.8093	36.205	37.0072
74	31.345	29.8	30.5725	28.5771	29.925	29.2511	40.4567	40.885	40.6708
75	32.765	28.1	30.4325	30.8667	30.62	30.7434	36.5095	43.635	40.0722
76	37.285	36.8	37.0425	35.7286	32.245	33.9868	39.7848	40.2482	40.0165
77	33.97	37.55	35.76	32.6363	34.21	33.4231	29.0757	28.96	29.0179
78	36.77	43.55	40.16	37.2096	38.935	38.0723	34.0681	36.225	35.1466
79	36.265	44.95	40.6075	31.9349	31.31	31.6224	40.4567	44.8824	42.6696
80	39.065	37.2	38.1325	33.6167	31.87	32.7433	36.5095	44.7828	40.6461
81	37.855	41.65	39.7525	32.427	35.075	33.751	36.006	34.735	35.3705
82	34.065	35.1	34.5825	31.3017	29.365	30.3334	29.9328	31.91	30.9214
83	36.565	31.2	33.8825	28.7645	31.32	30.0422	36.1445	35.98	36.0622
84	27.67	33.65	30.66	34.6386	37.015	35.8268	34.3004	32.965	33.6327
85	32.01	33.25	32.63	28.637	31.745	30.191	36.6673	36.42	36.5436
86	31.7	33.05	32.375	31.2322	34.145	32.6886	36.873	37.845	37.359
87	31.69	34.6	33.145	32.8463	35.415	34.1307	31.9112	35.035	33.4731
88	28.985	31.55	30.2675	34.8759	35.96	35.4179	28.985	31.55	30.2675
89	31.525	30	30.7625	30.9702	38.055	34.5126	31.525	30	30.7625
90	32.99	36.8	34.895	37.4285	38.675	38.0518	32.99	36.8	34.895
91	31.87	34.55	33.21	33.6246	35.21	34.4173	31.87	34.55	33.21
92	31.535	32.95	32.2425	36.2181	37.475	36.8465	31.535	32.95	32.2425
93	30.395	33.5	31.9475	28.0671	28.89	28.4785	30.395	33.5	31.9475
94	31.835	36.35	34.0925	29.5917	31.33	30.4609	31.835	36.35	34.0925
95	30.52	32.65	31.585	34.1172	31.84	32.9786	30.52	32.65	31.585
96	26.695	35.4	31.0475	30.2933	27.7	28.9966	26.695	35.4	31.0475
97	29.305	37.95	33.6275	23.9245	25.24	24.5823	29.305	37.95	33.6275
98	36.265	35.45	35.8575	32.9945	32.2	32.5973	36.265	35.45	35.8575
99	34.44	41.35	37.895	29.34	27.245	28.2925	34.44	41.35	37.895
100	34.53	45.45	39.99	31.3536	32.32	31.8368	34.53	45.45	39.99
101	32.915	45.85	39.3825	31.7815	32.86	32.3207	32.915	45.85	39.3825
102	38.225	47.45	42.8375	29.5415	26.715	28.1282	38.225	47.45	42.8375
103	32.535	43.2	37.8675	29.34	47.2656	38.3028	32.535	43.2	37.8675
104	36.98	40.85	38.915	30.9391	28.515	29.7271	36.98	40.85	38.915
105	36.745	47.8	42.2725	37.5944	42	39.7972	36.745	47.8	42.2725
106	32.325	40.45	36.3875	27.9797	32.66	30.3199	32.325	40.45	36.3875
107	33.265	31.75	32.5075	27.2786	28.56	27.9193	33.265	31.75	32.5075
108	35.225	31.1	33.1625	35.9091	38.17	37.0395	35.225	31.1	33.1625
109	35.05	37.65	36.35	30.9325	31.31	31.1213	35.05	37.65	36.35
110	36.41	43.2	39.805	33.6422	34.145	33.8936	36.41	43.2	39.805
111	40.6	32.85	36.725	51.0488	41.085	46.0669	40.6	32.85	36.725
112	35.825	31.65	33.7375	23.6838	25.16	24.4219	35.825	31.65	33.7375
113	36.7	34.1	35.4	30.8339	29.545	30.1894	36.7	34.1	35.4
114	37.1	31.85	34.475	34.4843	35.495	34.9896	37.1	31.85	34.475
115	37.77	34.45	36.11	35.5476	36.785	36.1663	37.77	34.45	36.11
116	38.34	42.2	40.27	36.5312	35.775	36.1531	38.34	42.2	40.27
117	34.105	36.65	35.3775	39.231	38.81	39.0205	34.105	36.65	35.3775
118	40.145	34.5	37.3225	28.8335	32.28	30.5568	40.145	34.5	37.3225
119	41.85	41.65	41.75	51.3838	42.0323	46.708	41.85	41.65	41.75
120	39.375	36.7	38.0375	39.5549	41.52	40.5375	39.375	36.7	38.0375
121	38.07	35.9	36.985	39.8126	39.74	39.7763	38.07	35.9	36.985
122	42.355	43.65	43.0025	39.9362	41.38	40.6581	42.355	43.65	43.0025
123	34.945	34.3	34.6225	34.5119	35.305	34.9085	34.945	34.3	34.6225
124	33.65	38.85	36.25	35.8542	44.55	40.2021	33.65	38.85	36.25
125	37.875	33.2	35.5375	31.0579	35.285	33.1715	37.875	33.2	35.5375
126	38.13	30.25	34.19	31.5002	36.165	33.8326	38.13	30.25	34.19
127	35.61	28.75	32.18	34.8968	42.43	38.6634	35.61	28.75	32.18
128	36.26	30.25	33.255	39.0469	39.68	39.3635	36.26	30.25	33.255
129	40.905	37	38.9525	32.6402	37.745	35.1926	40.905	37	38.9525
130	40.33	34.9	37.615	31.9384	34.38	33.1592	40.33	34.9	37.615
131	41.12	34.85	37.985	28.3674	30.39	29.3787	41.12	34.85	37.985
132	42.035	37.8	39.9175	31.2986	34.7	32.9993	42.035	37.8	39.9175
133	33.71	38.4	36.055	34.374	34.46	34.417	33.71	38.4	36.055
134	37.4	35.2	36.3	32.1117	33.77	32.9409	37.4	35.2	36.3
135	39.515	34.15	36.8325	32.6221	35.205	33.9135	39.515	34.15	36.8325
136	41.17	31.4	36.285	31.2692	33.49	32.3796	41.17	31.4	36.285
137	37.31	35.7	36.505	31.4418	31.415	31.4284	37.31	35.7	36.505
138	41.285	35.25	38.2675	27.6931	27.63	27.6616	41.285	35.25	38.2675
139	42.095	37.2	39.6475	37.6566	34.82	36.2383	42.095	37.2	39.6475
140	34.785	38.6	36.6925	30.7545	28.785	29.7698	34.785	38.6	36.6925
141	39.795	43.2	41.4975	33.2473	39.75	36.4986	39.795	43.2	41.4975
142	40.42	46.55	43.485	31.9624	29.585	30.7737	40.42	46.55	43.485
143	43.325	43.35	43.3375	28.2114	27.07	27.6407	43.325	43.35	43.3375
144	38.365	32.25	35.3075	28.4084	29.27	28.8392	38.365	32.25	35.3075
145	35.195	42.25	38.7225	28.3863	29.0905	28.7384	35.195	42.25	38.7225
146	41.12	42.1	41.61	30.9634	31.79	31.3767	41.12	42.1	41.61
147	35.855	44.7	40.2775	43.0048	49.1934	46.0991	35.855	44.7	40.2775
148	42.66	34.71	38.685	32.9314	30.845	31.8882	42.66	34.71	38.685
149	43.96	35.73	39.845	29.2105	29.605	29.4078	43.96	35.73	39.845
150	43.515	37.275	40.395	30.1282	32.11	31.1191	43.515	37.275	40.395
151	40.575	38.49	39.5325	29.1484	28.985	29.0667	40.575	38.49	39.5325
152	45.545	38.43	41.9875	31.3288	29.175	30.2519	45.545	38.43	41.9875
153	41.505	35.335	38.42	31.0652	37.9738	34.5195	41.505	35.335	38.42
154	43.11	38.735	40.9225	30.5394	31.515	31.0272	43.11	38.735	40.9225
155	38.345	34.25	36.2975	41.7284	49.775	45.7517	38.345	34.25	36.2975
156	37.325	43.19	40.2575	34.7621	36.985	35.8736	37.325	43.19	40.2575
157	41.875	36.575	39.225	35.7211	34.575	35.148	41.875	36.575	39.225
158	39.355	40.4	39.8775	31.3017	32.27	31.7859	39.355	40.4	39.8775
159	35.69	40.685	38.1875	29.45	34.55	32	35.69	40.685	38.1875
160	43.625	39.96	41.7925	29.8645	35.22	32.5422	43.625	39.96	41.7925
161	32.31	38.135	35.2225	37.295	42.9	40.0975	32.31	38.135	35.2225
162	39.12	36.03	37.575	34.4885	39.63	37.0593	39.12	36.03	37.575
163	32.4	33.535	32.9675	30.8134	32.47	31.6417	32.4	33.535	32.9675
164	35.125	36.175	35.65	34.0864	35.895	34.9907	35.125	36.175	35.65
165	40.995	40.925	40.96	34.6104	43.67	39.1402	40.995	40.925	40.96
166	37.725	33.185	35.455	33.549	33.185	33.367	37.725	33.185	35.455
167	35.025	33.085	34.055	29.6676	37.025	33.3463	35.025	33.085	34.055
168	31.15	28.285	29.7175	31.5231	36.575	34.049	31.15	28.285	29.7175
169	35.705	36.515	36.11	33.912	35.77	34.841	35.705	36.515	36.11
170	32.51	33.65	33.08	34.6293	41.345	37.9871	32.51	33.65	33.08
171	38.165	33.835	36	32.5251	30.71	31.6176	38.165	33.835	36
172	36.06	30.29	33.175	33.5532	38.6778	36.1155	36.06	30.29	33.175
173	34.82	33.33	34.075	30.8247	32.875	31.8499	34.82	33.33	34.075
174	39.85	30.855	35.3525	35.9244	38.975	37.4497	39.85	30.855	35.3525
175	34.605	29.045	31.825	28.6316	29.475	29.0533	34.605	29.045	31.825
176	32.59	34.845	33.7175	32.0021	29.6	30.801	32.59	34.845	33.7175
177	33.41	36.97	35.19	38.5535	44.585	41.5692	33.41	36.97	35.19
178	41.835	36.11	38.9725	29.0726	40.36	34.7163	41.835	36.11	38.9725
179	32.87	42.675	37.7725	30.5221	38.705	34.6136	32.87	42.675	37.7725
180	32.865	37.51	35.1875	35.4571	38.15	36.8035	32.865	37.51	35.1875
181	35.535	33.15	34.3425	28.3936	30.265	29.3293	35.535	33.15	34.3425
182	33.255	33.035	33.145	39.6921	32.765	36.2285	33.255	33.035	33.145
183	35.29	29.605	32.4475	30.75	30.315	30.5325	35.29	29.605	32.4475
184	35.705	33.365	34.535	33.9312	30.775	32.3531	35.705	33.365	34.535
185	43.035	37.085	40.06	42.9959	37.4	40.1979	43.035	37.085	40.06
186	39.175	37.61	38.3925	30.7842	28.26	29.5221	39.175	37.61	38.3925
187	42.45	42.69	42.57	32.3055	35.635	33.9703	42.45	42.69	42.57
188	37.975	37.42	37.6975	30.3672	30.59	30.4786	37.975	37.42	37.6975
189	36.855	33.345	35.1	27.8663	28.89	28.3782	36.855	33.345	35.1
190	37.54	33.265	35.4025	38.9078	38.235	38.5714	37.54	33.265	35.4025
191	40.115	33.17	36.6425	31.1933	32.93	32.0616	40.115	33.17	36.6425
192	36.745	32.14	34.4425	36.2763	33.425	34.8506	36.745	32.14	34.4425
193	34.25	35.395	34.8225	32.2215	31.605	31.9132	34.25	35.395	34.8225
194	34.7	39.095	36.8975	31.4487	32.75	32.0993	34.7	39.095	36.8975
195	42.3	36.06	39.18	36.5499	35.985	36.2674	42.3	36.06	39.18
196	35.47	35.195	35.3325	31.6333	32.345	31.9892	35.47	35.195	35.3325
197	33.93	36.605	35.2675	34.8036	41.335	38.0693	33.93	36.605	35.2675
198	41.04	33.68	37.36	34.2243	34.0974	34.1609	41.04	33.68	37.36
199	38.73	36.165	37.4475	32.5254	33.575	33.0502	38.73	36.165	37.4475
200	42.63	40.68	41.655	28.854	36.75	32.802	42.63	40.68	41.655
201	40.035	37.31	38.6725	36.2195	36.14	36.1797	40.035	37.31	38.6725
202	34.665	37.02	35.8425	35.3846	39.795	37.5898	34.665	37.02	35.8425
203	39.04	33.43	36.235	28.7398	34.38	31.5599	39.04	33.43	36.235
204	30.795	34.075	32.435	29.4908	32.63	31.0604	30.795	34.075	32.435
205	33.17	33.925	33.5475	36.8747	40.76	38.8173	33.17	33.925	33.5475
206	40.165	34.94	37.5525	36.4307	43.475	39.9529	40.165	34.94	37.5525
207	34.28	37.665	35.9725	32.9724	46.255	39.6137	34.28	37.665	35.9725
208	39.325	30.245	34.785	28.2285	36.875	32.5518	39.325	30.245	34.785
209	37.35	36.89	37.12	34.4328	42.08	38.2564	37.35	36.89	37.12
210	34.735	35.815	35.275	39.3511	40.85	40.1005	34.735	35.815	35.275
211	38.75	36.43	37.59	35.5844	42.395	38.9897	38.75	36.43	37.59
212	40.55	38.09	39.32	35.3382	34.38	34.8591	40.55	38.09	39.32
213	37.54	34.15	35.845	37.6052	40.8	39.2026	37.54	34.15	35.845
214	38.275	32.325	35.3	34.5979	37.4	35.9989	38.275	32.325	35.3
215	34.5	32.835	33.6675	29.4874	33.83	31.6587	34.5	32.835	33.6675
216	37.115	31.74	34.4275	37.9502	39.85	38.9001	37.115	31.74	34.4275
Maximum	46.71	48.45	47.0275	51.3838	49.775	46.708	50.5994	54.2345	52.4169
Minimum	26.695	28.1	29.7175	23.6838	25.16	24.4219	25.8632	27.09	26.4766
Mean	36.7025	38.275	38.3725	37.5338	37.4675	35.565	38.2313	40.6622	39.4468

## Sheet: Table S2
Table S2: Analysis of variance (ANOVA) and heritability of Micronutrient concentration in 216 barley accessions among two environments.
Traits	G	R	H2
Zn	1.45**	0.19	30.81
Fe	4.11**	40.17**	75.65
Se	2.41**	0.86	58.52
*, **, ***significant at p ≤ 0.05, p ≤ 0.01 and p ≤ 0.001, respectively.

## Sheet: Table S3
Table S3: Marker trait association with the studied traits. Physical position of markers which are passing -log10 (p-value) of 3.
Envi.	Marker	Chromosome	SNP Position	P.value	log	effect
Zn_2019	BOPA1_2511-533	1	173165	0.00080787	3.09	-0.969887
Se_2019	BOPA1_2511-533	1	173165	2.84e-05	4.55	-1.07243
Se_2019	SCRI_RS_189248	1	338189973	0.000926697	3.03	-0.987901
Se_2019	BOPA2_12_31134	1	339332893	0.000670573	3.17	0.987901
Se_2019	SCRI_RS_163127	1	340307785	0.000833584	3.08	-1.03475
Se_2019	SCRI_RS_116685	1	342117988	0.000722081	3.14	1.07417
Zn_BLUE	BOPA2_12_10198	1	379746130	0.000529811	3.28	-1.05294
Se_BLUEs	BOPA2_12_10198	1	379746130	0.000104873	3.98	-1.12535
Fe_BLUEs	BOPA2_12_10313	1	425404949	0.000672106	3.17	1.34793
Fe_2020	BOPA2_12_10313	1	425404949	0.000490811	3.31	1.63952
Fe_2019	SCRI_RS_823	1	449685669	0.000961137	3.02	0.851465
Se_2019	SCRI_RS_235724	1	485808623	0.00116166	2.96	-1.36802
Se_2019	BOPA1_10360-563	1	493915146	1.01e-05	5	-1.14501
Fe_2020	SCRI_RS_120481	1	495128419	0.000520863	3.28	1.80655
Fe_BLUEs	SCRI_RS_219889	1	495216863	0.00123213	2.96	-1.13668
Fe_2020	SCRI_RS_219889	1	495216863	0.00111766	2.95	-1.74589
Se_2019	BOPA1_6026-1949	1	503606559	0.000204667	3.69	-1.21246
Se_2019	BOPA2_12_21522	1	504705640	0.000389453	3.41	-1.41579
Fe_BLUEs	BOPA2_12_10746	1	520276740	0.000758929	3.12	-1.2522
Fe_2019	BOPA2_12_10746	1	520276740	0.00012105	3.92	-1.41069
Fe_BLUEs	SCRI_RS_231806	2	15689041	0.00123213	2.96	-1.05197
Fe_2020	SCRI_RS_231806	2	15689041	0.00115939	2.96	-1.40124
Se_2019	SCRI_RS_174935	2	39027583	0.00088918	3.05	-1.09806
Fe_2020	BOPA1_3709-716	2	41367986	3.67e-05	4.44	1.41058
Fe_2020	SCRI_RS_78277	2	41372881	0.00122954	2.96	-1.27228
Se_2019	BOPA1_4788-672	2	57859793	0.000177004	3.75	1.38988
Se_BLUEs	BOPA1_4788-672	2	57859793	1.71e-05	4.77	1.28382
Se_2019	BOPA2_12_30703	2	58687044	0.000555978	3.25	-1.46409
Se_BLUEs	BOPA2_12_30703	2	58687044	0.000316158	3.5	-1.45143
Se_BLUEs	SCRI_RS_237094	2	61309822	0.00125305	2.96	1.0069
Se_2019	SCRI_RS_237094	2	61309822	0.00117667	2.96	1.08362
Se_2019	SCRI_RS_14801	2	61321343	0.000808492	3.09	1.27828
Se_BLUEs	SCRI_RS_14801	2	61321343	0.000607148	3.22	1.15654
Se_2020	SCRI_RS_158928	2	67919915	0.000882377	3.05	-1.22952
Se_BLUEs	SCRI_RS_158928	2	67919915	0.000764834	3.12	-0.878237
Se_2020	SCRI_RS_173531	2	67921280	0.000882377	3.05	-1.17019
Zn_BLUE	BOPA1_2417-924	2	69472290	0.000708006	3.15	1.03531
Se_BLUEs	SCRI_RS_182050	2	78755296	0.00101936	2.99	-0.892562
Se_2020	SCRI_RS_182050	2	78755296	0.000999718	3	-1.23322
Zn_BLUE	SCRI_RS_154617	2	91733858	0.000920468	3.04	-0.955995
Se_2020	SCRI_RS_10398	2	95552361	0.000882377	3.05	0.920957
Se_2019	SCRI_RS_10398	2	95552361	0.000678702	3.17	0.892926
Se_BLUEs	SCRI_RS_10398	2	95552361	0.000433305	3.36	0.907041
Se_BLUEs	SCRI_RS_173145	2	206745130	0.00090928	3.04	1.63829
Se_2020	SCRI_RS_173145	2	206745130	0.000882377	3.05	1.58647
Se_2019	SCRI_RS_173145	2	206745130	0.000847334	3.07	1.691
Se_2020	SCRI_RS_137018	2	208031504	0.000882377	3.05	-1.58647
Se_2019	SCRI_RS_137018	2	208031504	0.000747067	3.13	-1.691
Se_BLUEs	SCRI_RS_137018	2	208031504	0.000466266	3.33	-1.63829
Se_2019	BOPA1_13926-531	2	213739252	1.01e-05	5	1.27294
Se_BLUEs	BOPA1_13926-531	2	213739252	1.97e-06	5.71	1.21841
Se_BLUEs	SCRI_RS_87934	2	215373692	0.00125305	2.96	1.2307
Se_2019	SCRI_RS_87934	2	215373692	0.00121652	2.96	1.29965
Se_BLUEs	SCRI_RS_236995	2	215892977	0.00125305	2.96	-1.2307
Se_2019	SCRI_RS_236995	2	215892977	0.00116166	2.96	-1.29965
Se_2019	BOPA1_ABC14943-1-2-466	2	215895823	0.000266816	3.57	1.39378
Se_BLUEs	BOPA1_ABC14943-1-2-466	2	215895823	8.1e-05	4.09	1.32112
Se_BLUEs	SCRI_RS_160277	2	219129320	0.000882628	3.05	-1.23734
Se_2020	SCRI_RS_185513	2	230445555	0.00107607	2.97	-1.53286
Se_BLUEs	SCRI_RS_185513	2	230445555	0.00103242	2.99	-1.64187
Se_2019	SCRI_RS_185513	2	230445555	0.000894249	3.05	-1.75197
Se_BLUEs	SCRI_RS_220670	2	231380941	0.00109163	2.96	1.59951
Se_BLUEs	SCRI_RS_236164	2	231601950	0.00124949	2.96	1.47235
Se_BLUEs	SCRI_RS_235694	2	234197898	0.00115652	2.96	-1.61145
Se_2019	SCRI_RS_235694	2	234197898	0.00113229	2.95	-1.7292
Se_BLUEs	SCRI_RS_219740	2	252563889	0.00108511	2.96	-1.56438
Se_2019	SCRI_RS_219740	2	252563889	0.00100962	3	-1.65287
Se_2020	BOPA2_12_30582	2	257254127	0.000882377	3.05	1.53286
Se_2019	BOPA2_12_30582	2	257254127	0.000485571	3.31	1.75197
Se_BLUEs	BOPA2_12_30582	2	257254127	0.000303898	3.52	1.64187
Se_BLUEs	SCRI_RS_176173	2	269612530	0.000931539	3.03	1.51567
Se_BLUEs	SCRI_RS_232669	2	273435986	0.00115291	2.96	-1.64187
Se_2020	SCRI_RS_232669	2	273435986	0.00112827	2.95	-1.53286
Se_2019	SCRI_RS_232669	2	273435986	0.00108143	2.97	-1.75197
Se_2019	BOPA2_12_31175	2	280911696	0.000678008	3.17	-1.5329
Se_BLUEs	BOPA2_12_31175	2	280911696	0.00035704	3.45	-1.33208
Se_BLUEs	SCRI_RS_231897	2	286185085	0.00114131	2.96	-1.59951
Se_BLUEs	SCRI_RS_11204	2	312542421	0.00046529	3.33	1.47235
Se_2020	BOPA2_12_30561	2	313650527	0.000723703	3.14	1.53286
Se_2019	BOPA2_12_30561	2	313650527	0.000477044	3.32	1.75197
Se_BLUEs	BOPA2_12_30561	2	313650527	0.000294548	3.53	1.64187
Se_2020	BOPA1_ABC07566-2-1-82	2	334377672	0.00042603	3.37	1.53286
Se_2019	BOPA1_ABC07566-2-1-82	2	334377672	0.000266816	3.57	1.75197
Se_BLUEs	BOPA1_ABC07566-2-1-82	2	334377672	7.04e-05	4.15	1.64187
Se_BLUEs	SCRI_RS_147644	2	334873879	0.000466266	3.33	1.39959
Se_2020	BOPA1_2528-2111	2	342925190	0.000337767	3.47	1.53286
Se_2019	BOPA1_2528-2111	2	342925190	4.38e-05	4.36	1.75197
Se_BLUEs	BOPA1_2528-2111	2	342925190	4.57e-06	5.34	1.64187
Se_2019	SCRI_RS_168400	2	480803602	0.000833584	3.08	-1.18041
Se_2019	BOPA1_4280-295	2	487327923	0.000145545	3.84	-1.14972
Se_2019	SCRI_RS_154657	2	502351632	0.000813298	3.09	1.41421
Se_2019	SCRI_RS_172109	2	505050029	0.000845308	3.07	-1.37469
Se_2019	BOPA2_12_30724	2	507505592	0.000576873	3.24	-1.37469
Se_2019	SCRI_RS_213826	2	507696354	0.00100494	3	1.18442
Se_2019	SCRI_RS_137710	2	507959148	0.000779356	3.11	1.36839
Se_2019	SCRI_RS_171203	2	508109943	0.000845308	3.07	-1.2888
Se_2019	SCRI_RS_200879	2	509111249	0.000954029	3.02	-1.3431
Fe_BLUEs	BOPA2_12_11096	2	529830260	0.00099826	3	2.09373
Fe_2019	BOPA2_12_11096	2	529830260	1.07e-05	4.97	2.54587
Se_2019	SCRI_RS_2961	2	577284229	0.00121366	2.96	-1.16225
Se_2019	BOPA2_12_10689	2	595515075	0.00027244	3.56	1.3039
Fe_2020	SCRI_RS_170162	2	606310424	0.000765288	3.12	-1.17514
Se_2019	SCRI_RS_174214	2	630560937	0.000879588	3.06	1.08758
Se_2019	BOPA1_3256-1196	2	630563421	7.69e-05	4.11	-1.08758
Se_2019	BOPA2_12_10915	2	648303621	0.000290061	3.54	1.62371
Se_2019	BOPA2_12_10623	2	651414586	0.000266816	3.57	-1.64477
Se_2019	SCRI_RS_200267	2	661124672	0.000930924	3.03	-0.952236
Fe_2019	BOPA1_9910-427	2	664704808	0.000735672	3.13	0.893563
Fe_BLUEs	BOPA1_9910-427	2	664704808	0.000662229	3.18	0.962189
Zn_BLUE	SCRI_RS_222975	3	21035936	0.00120133	2.96	0.68736
Se_2019	BOPA1_2391-566	3	46177219	1.05e-05	4.98	-1.36551
Zn_BLUE	SCRI_RS_176150	3	335317550	0.000808613	3.09	1.16373
Fe_2020	SCRI_RS_174324	3	464611313	0.000844509	3.07	1.08911
Zn_2020	BOPA2_12_31299	3	524826442	0.000829882	3.08	1.36907
Fe_2019	BOPA2_12_10134	3	532430140	0.000145777	3.84	1.1788
Zn_2020	SCRI_RS_120503	3	550888175	0.00055745	3.25	1.4181
Se_2019	BOPA2_12_30081	3	574982733	0.000398359	3.4	1.34479
Se_2019	BOPA2_12_20369	3	577553144	0.00035339	3.45	1.37395
Se_BLUEs	BOPA2_12_20369	3	577553144	0.000243267	3.61	1.18555
Zn_BLUE	BOPA1_6402-691	3	578601859	0.000235832	3.63	-1.31367
Se_2019	BOPA1_6402-691	3	578601859	0.000211337	3.68	-1.37688
Se_BLUEs	BOPA1_6402-691	3	578601859	1.84e-05	4.74	-1.2163
Se_2019	BOPA2_12_10205	3	579935251	0.000266816	3.57	1.44557
Se_BLUEs	BOPA2_12_10205	3	579935251	0.000120933	3.92	1.1323
Se_2019	BOPA2_12_21003	4	24965816	0.000380267	3.42	1.34784
Fe_BLUEs	BOPA1_1227-1323	4	32882604	0.000197908	3.7	1.06483
Se_2019	BOPA2_12_10836	4	38330559	0.000275423	3.56	-1.60129
Se_BLUEs	BOPA2_12_10836	4	38330559	0.00016751	3.78	-1.36002
Se_2019	BOPA2_12_21442	4	116119285	0.000381669	3.42	1.46911
Se_2019	BOPA2_12_10492	4	116564891	0.000266816	3.57	-1.73248
Se_2019	BOPA2_12_30625	4	120767458	0.000526553	3.28	-1.5522
Se_2019	BOPA2_12_30503	4	123395929	0.000448262	3.35	1.57389
Se_2019	BOPA2_12_20144	4	192027441	0.000330308	3.48	-1.63881
Se_BLUEs	BOPA2_12_20144	4	192027441	0.000222568	3.65	-1.28911
Se_2019	BOPA1_3131-1029	4	289421162	6.37e-05	4.2	-1.52443
Se_BLUEs	BOPA1_3131-1029	4	289421162	4.57e-06	5.34	-1.25205
Se_2019	BOPA2_12_20831	4	364393431	0.000372178	3.43	1.56935
Se_BLUEs	BOPA2_12_20831	4	364393431	0.000275294	3.56	1.22735
Se_2019	BOPA2_12_11190	4	401858042	0.000293194	3.53	-1.55656
Se_2020	BOPA1_283-1432	4	427291675	0.000337767	3.47	-1.37835
Se_2020	BOPA1_3489-854	4	428954435	0.000345667	3.46	-1.42077
Se_BLUEs	BOPA1_3489-854	4	428954435	4.57e-06	5.34	-1.11116
Se_2020	BOPA2_12_30450	4	431201385	0.000700197	3.15	-1.46503
Se_2019	SCRI_RS_224629	4	506334106	0.00101745	2.99	-1.12594
Se_2019	SCRI_RS_157866	4	611301225	0.000813298	3.09	-1.21861
Se_2019	BOPA2_12_30591	5	2545987	0.000487805	3.31	-1.05107
Fe_2020	BOPA1_5250-214	5	30994424	0.000136182	3.87	1.89437
Se_2019	BOPA2_12_30337	5	117174220	0.000429882	3.37	1.1896
Se_2019	BOPA1_1745-823	5	151559488	1.05e-05	4.98	1.25621
Se_2019	BOPA2_12_30709	5	160278774	0.000575831	3.24	1.2284
Se_2019	BOPA2_12_30768	5	165722578	0.000593094	3.23	1.25621
Se_2019	BOPA1_6571-649	5	178226879	0.000212287	3.67	-1.25621
Se_2019	BOPA2_12_30792	5	179018867	0.000604992	3.22	1.25621
Se_2019	BOPA1_2225-2611	5	181393744	1.05e-05	4.98	-1.25621
Se_2019	BOPA1_2529-2364	5	187022556	5.33e-05	4.27	1.1896
Se_2019	BOPA1_1861-2382	5	195169919	1.05e-05	4.98	-1.25621
Se_2019	BOPA1_2168-111	5	199358080	1.05e-05	4.98	1.25621
Se_2019	BOPA1_6035-654	5	201636126	0.000205965	3.69	1.16851
Se_2019	BOPA1_7559-350	5	211741233	0.000237933	3.62	1.25621
Se_2019	BOPA1_3500-1474	5	216826624	0.000131617	3.88	1.25621
Se_2019	BOPA1_3326-1954	5	242721111	9.65e-05	4.02	1.25621
Se_2019	BOPA2_12_30111	5	391812502	0.000427376	3.37	-1.21817
Se_2019	BOPA1_7568-443	5	395594684	0.000247514	3.61	1.19501
Fe_2020	BOPA1_65-778	5	436186303	0.000282278	3.55	-1.17953
Fe_BLUEs	BOPA1_5799-578	5	453477376	0.000464454	3.33	-1.16428
Fe_2020	BOPA1_5799-578	5	453477376	0.000239037	3.62	-1.36436
Se_2019	BOPA2_12_10634	5	458212030	0.000266816	3.57	-1.47686
Se_2019	BOPA1_9745-628	5	470515790	0.000265201	3.58	-1.33077
Se_BLUEs	BOPA1_9745-628	5	470515790	3.82e-05	4.41794	-1.28903
Se_2019	BOPA2_12_10674	5	477829827	0.000266816	3.57379	-1.15336
Fe_2020	SCRI_RS_10386	5	5.03278e+08	0.000220863	3.65588	1.53367
Se_2019	SCRI_RS_147762	5	503163993	0.000383269	3.4165	0.938356
Se_BLUEs	SCRI_RS_147762	5	503163993	0.000392121	3.40658	0.834977
Zn_BLUE	SCRI_RS_138826	5	503288668	0.000273525	3.563	-0.791509
Se_BLUEs	BOPA1_211-259	5	530071820	4.57e-06	5.34008	-0.799418
Se_BLUEs	BOPA2_12_10228	5	530074195	0.000160543	3.79441	1.14474
Se_BLUEs	SCRI_RS_150691	5	530155793	0.000702428	3.15	0.827262
Se_2019	BOPA1_ABC17073-1-1-298	5	531562716	0.000266816	3.57	1.19593
Se_2019	SCRI_RS_203880	5	588008040	0.00099213	3	0.932056
Fe_BLUEs	SCRI_RS_194566	5	590791330	0.00119265	2.96	-1.00859
Fe_2020	SCRI_RS_194566	5	590791330	0.00101193	2.99	-1.24297
Zn_BLUE	SCRI_RS_239889	6	71022991	0.000441222	3.36	-1.20291
Zn_BLUE	SCRI_RS_180937	6	111275096	0.000808613	3.09	1.16373
Fe_2020	BOPA1_5873-880	6	155869603	0.000240391	3.62	1.19373
Fe_2020	SCRI_RS_182515	6	156491591	0.000982411	3.01	1.1429
Fe_2020	SCRI_RS_200419	6	157418264	0.00106885	2.97	1.30415
Fe_2020	SCRI_RS_179537	6	160519419	0.000922601	3.03	1.20768
Fe_2020	BOPA1_828-545	6	161679323	0.000472957	3.33	1.19373
Fe_2020	SCRI_RS_215773	6	163938951	0.00108665	2.96	-1.19373
Fe_2020	SCRI_RS_124850	6	164442258	0.000520863	3.28	1.30815
Fe_2020	SCRI_RS_131870	6	164446976	0.000529909	3.28	1.2192
Fe_2020	SCRI_RS_187725	6	256164308	0.00100727	3	1.18135
Se_BLUEs	BOPA1_1914-936	6	435488618	1.97e-06	5.71	0.897698
Fe_BLUEs	SCRI_RS_124856	6	500519045	0.0010503	2.98	1.13299
Fe_BLUEs	BOPA1_4642-1124	6	500528892	0.000289788	3.54	-1.16886
Se_2019	SCRI_RS_152324	6	511285453	0.000813298	3.09	-0.923169
Fe_2020	SCRI_RS_152675	6	540498072	0.000722223	3.14	-1.72199
Fe_2020	SCRI_RS_131929	6	540500896	0.000529909	3.28	1.72199
Fe_2020	BOPA2_12_31044	6	545301513	0.000490811	3.31	-1.28956
Fe_2020	BOPA2_12_31048	6	545301837	0.000495663	3.3	-1.28956
Se_2019	SCRI_RS_10655	6	566645778	0.00069877	3.16	0.962467
Se_2019	SCRI_RS_237689	7	3794554	0.00118214	2.96	1.04714
Se_BLUEs	BOPA2_12_30083	7	35744197	0.000294548	3.53	-0.853174
Se_2019	BOPA2_12_30752	7	55505503	0.000586085	3.23	-1.02371
Se_2019	SCRI_RS_172335	7	55590435	0.000846289	3.07	1.0172
Se_2019	SCRI_RS_202653	7	55910724	0.000971071	3.01	0.881612
Se_2019	BOPA1_5467-1663	7	55919888	0.000177004	3.75	-0.858896
Se_2019	BOPA2_12_30880	7	63747653	0.000607109	3.22	1.25703
Se_BLUEs	SCRI_RS_230478	7	64567630	0.00109169	2.96	1.06672
Se_2019	SCRI_RS_230478	7	64567630	0.00104353	2.98	1.32921
Se_2019	SCRI_RS_213842	7	70540113	0.00100494	3	-1.07698
Se_2019	BOPA2_12_10284	7	80713884	0.000266816	3.57	-1.52538
Se_2019	BOPA2_12_10267	7	82604344	0.000266816	3.57	-2.00733
Se_2019	BOPA1_ABC14535-1-1-75	7	87980837	0.000266816	3.57	1.04074
Se_2019	BOPA2_12_30997	7	123774191	0.000660104	3.18	-1.22878
Se_BLUEs	BOPA2_12_30997	7	123774191	0.0003209	3.49	-1.16606
Zn_BLUE	BOPA1_2251-643	7	206751899	0.000214935	3.57	1.20655
Se_2019	BOPA1_2251-643	7	206751899	1.05e-05	4.98	1.44013
Se_BLUEs	BOPA1_2251-643	7	206751899	4.57e-06	5.34	1.40482
Se_2020	BOPA1_2444-437	7	571083944	0.000292906	3.53	1.47372
Se_BLUEs	BOPA1_2444-437	7	571083944	4.57e-06	5.34	1.27174
Se_2019	BOPA1_5764-430	7	613658541	0.000192746	3.72	1.24978

## Sheet: Table S4
Table S4: Marker trait association with the multi traits. Physical position of markers which are passing -log10 (p-value) of 3.
Envi.	Marker	Chromosome	SNP Position	REF	ALT	P.value	log	effect
Se_2019	BOPA1_2511-533	1	173165	A	G	2.84e-05	4.55	-1.07243
Se_BLUEs	BOPA2_12_10198	1	379746130	A	G	0.000104873	3.98	-1.12535
Se_2019	BOPA1_10360-563	1	493915146	A	C	1.01e-05	5	-1.14501
Se_2019	BOPA1_6026-1949	1	503606559	C	G	0.000204667	3.69	-1.21246
Fe_2019	BOPA2_12_10746	1	520276740	A	G	0.00012105	3.92	-1.41069
Fe_2020	BOPA1_3709-716	2	41367986	A	C	3.67e-05	4.44	1.41058
Se_2019	BOPA1_4788-672	2	57859793	A	G	0.000177004	3.75	1.38988
Se_BLUEs	BOPA1_4788-672	2	57859793	A	G	1.71e-05	4.77	1.28382
Se_BLUEs	BOPA2_12_30703	2	58687044	A	G	0.000316158	3.5	-1.45143
Se_2019	BOPA1_13926-531	2	213739252	C	G	1.01e-05	5	1.27294
Se_BLUEs	BOPA1_13926-531	2	213739252	C	G	1.97e-06	5.71	1.21841
Se_2019	BOPA1_ABC14943-1-2-466	2	215895823	A	C	0.000266816	3.57	1.39378
Se_BLUEs	BOPA1_ABC14943-1-2-466	2	215895823	A	C	8.1e-05	4.09	1.32112
Se_BLUEs	BOPA2_12_30582	2	257254127	A	G	0.000303898	3.52	1.64187
Se_BLUEs	BOPA2_12_30561	2	313650527	C	G	0.000294548	3.53	1.64187
Se_2019	BOPA1_ABC07566-2-1-82	2	334377672	A	G	0.000266816	3.57	1.75197
Se_BLUEs	BOPA1_ABC07566-2-1-82	2	334377672	A	G	7.04e-05	4.15	1.64187
Se_2019	BOPA1_2528-2111	2	342925190	A	C	4.38e-05	4.36	1.75197
Se_BLUEs	BOPA1_2528-2111	2	342925190	A	C	4.57e-06	5.34	1.64187
Se_2019	BOPA1_4280-295	2	487327923	A	G	0.000145545	3.84	-1.14972
Fe_2019	BOPA2_12_11096	2	529830260	A	C	1.07e-05	4.97	2.54587
Se_2019	BOPA2_12_10689	2	595515075	A	G	0.00027244	3.56	1.3039
Se_2019	BOPA1_3256-1196	2	630563421	A	G	7.69e-05	4.11	-1.08758
Se_2019	BOPA2_12_10915	2	648303621	A	G	0.000290061	3.54	1.62371
Se_2019	BOPA2_12_10623	2	651414586	A	G	0.000266816	3.57	-1.64477
Se_2019	BOPA1_2391-566	3	46177219	A	G	1.05e-05	4.98	-1.36551
Fe_2019	BOPA2_12_10134	3	532430140	A	G	0.000145777	3.84	1.1788
Se_BLUEs	BOPA2_12_20369	3	577553144	A	C	0.000243267	3.61	1.18555
Zn_BLUE	BOPA1_6402-691	3	578601859	A	G	0.000235832	3.63	-1.31367
Se_2019	BOPA1_6402-691	3	578601859	A	G	0.000211337	3.68	-1.37688
Se_BLUEs	BOPA1_6402-691	3	578601859	A	G	1.84e-05	4.74	-1.2163
Se_2019	BOPA2_12_10205	3	579935251	A	G	0.000266816	3.57	1.44557
Se_BLUEs	BOPA2_12_10205	3	579935251	A	G	0.000120933	3.92	1.1323
Fe_BLUEs	BOPA1_1227-1323	4	32882604	A	T	0.000197908	3.7	1.06483
Se_2019	BOPA2_12_10836	4	38330559	A	G	0.000275423	3.56	-1.60129
Se_BLUEs	BOPA2_12_10836	4	38330559	A	G	0.00016751	3.78	-1.36002
Se_2019	BOPA2_12_10492	4	116564891	A	G	0.000266816	3.57	-1.73248
Se_BLUEs	BOPA2_12_20144	4	192027441	A	G	0.000222568	3.65	-1.28911
Se_2019	BOPA1_3131-1029	4	289421162	C	G	6.37e-05	4.2	-1.52443
Se_BLUEs	BOPA1_3131-1029	4	289421162	C	G	4.57e-06	5.34	-1.25205
Se_BLUEs	BOPA2_12_20831	4	364393431	A	C	0.000275294	3.56	1.22735
Se_2019	BOPA2_12_11190	4	401858042	A	C	0.000293194	3.53	-1.55656
Se_BLUEs	BOPA1_3489-854	4	428954435	C	G	4.57e-06	5.34	-1.11116
Fe_2020	BOPA1_5250-214	5	30994424	A	G	0.000136182	3.87	1.89437
Se_2019	BOPA1_1745-823	5	151559488	A	G	1.05e-05	4.98	1.25621
Se_2019	BOPA1_6571-649	5	178226879	C	G	0.000212287	3.67	-1.25621
Se_2019	BOPA1_2225-2611	5	181393744	A	G	1.05e-05	4.98	-1.25621
Se_2019	BOPA1_2529-2364	5	187022556	A	G	5.33e-05	4.27	1.1896
Se_2019	BOPA1_1861-2382	5	195169919	A	G	1.05e-05	4.98	-1.25621
Se_2019	BOPA1_2168-111	5	199358080	A	C	1.05e-05	4.98	1.25621
Se_2019	BOPA1_6035-654	5	201636126	A	G	0.000205965	3.69	1.16851
Se_2019	BOPA1_7559-350	5	211741233	A	G	0.000237933	3.62	1.25621
Se_2019	BOPA1_3500-1474	5	216826624	A	G	0.000131617	3.88	1.25621
Se_2019	BOPA1_3326-1954	5	242721111	A	G	9.65e-05	4.02	1.25621
Se_2019	BOPA1_7568-443	5	395594684	C	G	0.000247514	3.61	1.19501
Fe_2020	BOPA1_65-778	5	436186303	A	G	0.000282278	3.55	-1.17953
Fe_2020	BOPA1_5799-578	5	453477376	A	G	0.000239037	3.62	-1.36436
Se_2019	BOPA2_12_10634	5	458212030	A	G	0.000266816	3.57	-1.47686
Se_2019	BOPA1_9745-628	5	470515790	A	G	0.000265201	3.58	-1.33077
Se_BLUEs	BOPA1_9745-628	5	470515790	A	G	3.82e-05	4.42	-1.28903
Se_2019	BOPA2_12_10674	5	477829827	A	G	0.000266816	3.57	-1.15336
Fe_2020	SCRI_RS_10386	5	5.03278e+08	A	C	0.000220863	3.65588	1.53367
Se_2019	SCRI_RS_147762	5	503163993	T	C	0.000383269	3.4165	0.938356
Se_BLUEs	SCRI_RS_147762	5	503163993	T	C	0.000392121	3.40658	0.834977
Zn_BLUE	SCRI_RS_138826	5	503288668	A	G	0.000273525	3.563	-0.791509
Se_BLUEs	BOPA1_211-259	5	530071820	A	G	4.57e-06	5.34	-0.799418
Se_BLUEs	BOPA2_12_10228	5	530074195	A	G	0.000160543	3.79	1.14474
Se_2019	BOPA1_ABC17073-1-1-298	5	531562716	A	G	0.000266816	3.57	1.19593
Fe_2020	BOPA1_5873-880	6	155869603	A	G	0.000240391	3.62	1.19373
Se_BLUEs	BOPA1_1914-936	6	435488618	A	G	1.97e-06	5.71	0.897698
Fe_BLUEs	BOPA1_4642-1124	6	500528892	A	G	0.000289788	3.54	-1.16886
Se_BLUEs	BOPA2_12_30083	7	35744197	C	G	0.000294548	3.53	-0.853174
Se_2019	BOPA1_5467-1663	7	55919888	A	C	0.000177004	3.75	-0.858896
Se_2019	BOPA2_12_10284	7	80713884	A	C	0.000266816	3.57	-1.52538
Se_2019	BOPA2_12_10267	7	82604344	A	G	0.000266816	3.57	-2.00733
Se_2019	BOPA1_ABC14535-1-1-75	7	87980837	A	G	0.000266816	3.57	1.04074
Se_BLUEs	BOPA2_12_30997	7	123774191	A	G	0.0003209	3.49	-1.16606
Se_2019	BOPA1_2251-643	7	206751899	A	G	1.05e-05	4.98	1.44013
Se_BLUEs	BOPA1_2251-643	7	206751899	A	G	4.57e-06	5.34	1.40482
Zn_BLUE	BOPA1_2251-643	7	206751899	A	G	0.000214935	3.57	1.20655
Se_2019	BOPA1_2251-643	7	206751899	A	G	1.05e-05	4.98	1.44013
Se_2020	BOPA1_2444-437	7	571083944	A	G	0.000292906	3.53	1.47372
Se_BLUEs	BOPA1_2444-437	7	571083944	A	G	4.57e-06	5.34	1.27174
Se_2019	BOPA1_5764-430	7	613658541	A	G	0.000192746	3.72	1.24978

## Sheet: Table S5
Table S5: The list of genomic regions based on the linkage disequilibrium of multi-traits associated marker.
Genomic region	Envi.	Marker	Chromosome	SNP Position	REF	ALT	P.value	log	effect
1	Se_BLUEs	BOPA2_12_20369	3	577553144	A	C	0.000243267	3.61	1.18555
1	Zn_BLUEs	BOPA1_6402-691	3	578601859	A	G	0.000235832	3.63	-1.31367
1	Se_2019	BOPA1_6402-691	3	578601859	A	G	0.000211337	3.68	-1.37688
1	Se_BLUEs	BOPA1_6402-691	3	578601859	A	G	1.84e-05	4.74	-1.2163
1	Se_2019	BOPA2_12_10205	3	579935251	A	G	0.000266816	3.57	1.44557
1	Se_BLUEs	BOPA2_12_10205	3	579935251	A	G	0.000120933	3.92	1.1323
2	Se_2019	SCRI_RS_147762	5	503163993	T	C	0.000383269	3.4165	0.938356
2	Se_BLUEs	SCRI_RS_147762	5	503163993	T	C	0.000392121	3.40658	0.834977
2	Zn_BLUEs	SCRI_RS_138826	5	503288668	A	G	0.000273525	3.563	-0.791509
2	Fe_2020	SCRI_RS_10386	5	5.03278e+08	A	C	0.000220863	3.65588	1.53367
3	Se_BLUEs	BOPA1_2251-643	7	206751899	A	G	4.57e-06	5.34	1.40482
3	Zn_BLUEs	BOPA1_2251-643	7	206751899	A	G	0.000214935	3.57	1.20655
3	Se_2019	BOPA1_2251-643	7	206751899	A	G	1.05e-05	4.98	1.44013

## Sheet: Table S6
Table S6: The list of candidate genes based on the linkage disequilibrium of multi-traits associated marker.
Genomic region	Gene #	Gene # in genomic region	Gene	Chr	Start	End	Gene_length	Annotation
1	1	1	HORVU.MOREX.r2.3HG0257400	3	575008123	575008473	351	RNA-binding protein AU-1
1	2	2	HORVU.MOREX.r2.3HG0257410	3	575060046	575061794	1749	Transposon protein, putative, CACTA, En/Spm sub-class
1	3	3	HORVU.MOREX.r2.3HG0257420	3	575062149	575062769	621	Transposon protein, putative, CACTA, En/Spm sub-class
1	4	4	HORVU.MOREX.r2.3HG0257430	3	575062908	575063357	450	Transposon protein, putative, CACTA, En/Spm sub-class
1	5	5	HORVU.MOREX.r2.3HG0257440	3	575064011	575065455	1445	Cysteine-rich receptor kinase
1	6	6	HORVU.MOREX.r2.3HG0257450	3	575090544	575094724	4181	Cysteine-rich receptor kinase
1	7	7	HORVU.MOREX.r2.3HG0257460	3	575180233	575181195	963	Phosphatidylinositol 3,4,5-trisphosphate 3-phosphatase and dual-specificity protein phosphatase PTEN
1	8	8	HORVU.MOREX.r2.3HG0257470	3	575188447	575188791	345	Retrovirus-related Pol polyprotein from transposon TNT 1-94
1	9	9	HORVU.MOREX.r2.3HG0257480	3	575189110	575190255	1146	Retrotransposon protein, putative, Ty1-copia subclass
1	10	10	HORVU.MOREX.r2.3HG0257490	3	575193513	575196418	2906	cysteine-rich RECEPTOR-like kinase
1	11	11	HORVU.MOREX.r2.3HG0257500	3	575212331	575217252	4922	Integrator complex subunit
1	12	12	HORVU.MOREX.r2.3HG0257510	3	575276253	575277737	1485	Pentatricopeptide repeat-containing protein
1	13	13	HORVU.MOREX.r2.3HG0257520	3	575280914	575281414	501	Leucine-rich repeat receptor-like protein kinase family protein, putative
1	14	14	HORVU.MOREX.r2.3HG0257530	3	575281886	575282548	663	Leucine-rich repeat receptor-like protein kinase family protein
1	15	15	HORVU.MOREX.r2.3HG0257540	3	575284748	575287300	2553	Leucine-rich repeat receptor-like protein kinase family protein
1	16	16	HORVU.MOREX.r2.3HG0257550	3	575289276	575289617	342	Cysteine--tRNA ligase
1	17	17	HORVU.MOREX.r2.3HG0257560	3	575290283	575292514	2232	Leucine-rich repeat receptor-like protein kinase family protein
1	18	18	HORVU.MOREX.r2.3HG0257570	3	575295287	575295672	386	low-molecular-weight cysteine-rich 55
1	19	19	HORVU.MOREX.r2.3HG0257580	3	575329481	575330872	1392	Late embryogenesis abundant (LEA) hydroxyproline-rich glycoprotein family member	AT3G20600
1	20	20	HORVU.MOREX.r2.3HG0257590	3	575350733	575352414	1682	Histone deacetylase, putative
1	21	21	HORVU.MOREX.r2.3HG0257600	3	575353692	575356259	2568	Histone deacetylase-like protein-like
1	22	22	HORVU.MOREX.r2.3HG0257610	3	575358644	575363234	4591	Retrotransposon protein, putative, Ty3-gypsy subclass
1	23	23	HORVU.MOREX.r2.3HG0257620	3	575364097	575364315	219	Arginine--tRNA ligase
1	24	24	HORVU.MOREX.r2.3HG0257630	3	575364493	575366701	2209	Fiber protein Fb34
1	25	25	HORVU.MOREX.r2.3HG0257640	3	575466862	575467831	970	Transcriptional regulator HilA
1	26	26	HORVU.MOREX.r2.3HG0257650	3	575480631	575489718	9088	Dicer-like protein 3
1	27	27	HORVU.MOREX.r2.3HG0257660	3	575605831	575606169	339	SAUR-like auxin-responsive protein family
1	28	28	HORVU.MOREX.r2.3HG0257670	3	575607371	575607847	477	Inorganic pyrophosphatase
1	29	29	HORVU.MOREX.r2.3HG0257680	3	575687891	575688376	486	RNA 3'-terminal phosphate cyclase
1	30	30	HORVU.MOREX.r2.3HG0257690	3	575693983	575698165	4183	Protein prune
1	31	31	HORVU.MOREX.r2.3HG0257700	3	575699766	575700713	948	DUF868 family protein (DUF868)
1	32	32	HORVU.MOREX.r2.3HG0257710	3	575772485	575775683	3199	lysine ketoglutarate reductase trans-splicing protein (DUF707)
1	33	33	HORVU.MOREX.r2.3HG0257720	3	575776095	575777759	1665	Ice nucleation protein
1	34	34	HORVU.MOREX.r2.3HG0257730	3	575816910	575818115	1206	F-box family protein
1	35	35	HORVU.MOREX.r2.3HG0257740	3	575847831	575856141	8311	BSD domain (BTF2-like transcription factors, Synapse-associated proteins and DOS2-like proteins)
1	36	36	HORVU.MOREX.r2.3HG0257750	3	575893698	575893973	276	Coiled-coil domain-containing protein 158
1	37	37	HORVU.MOREX.r2.3HG0257760	3	575911700	575915779	4080	ATP-dependent RNA helicase p62
1	38	38	HORVU.MOREX.r2.3HG0257770	3	576160726	576161343	618	Ribonuclease HII 2
1	39	39	HORVU.MOREX.r2.3HG0257780	3	576161502	576162914	1413	F-box family protein
1	40	40	HORVU.MOREX.r2.3HG0257790	3	576167275	576170332	3058	Replicase polyprotein 1a
1	41	41	HORVU.MOREX.r2.3HG0257800	3	576271868	576278124	6257	Dolichyl-diphosphooligosaccharide--protein glycosyltransferase subunit 2
1	42	42	HORVU.MOREX.r2.3HG0257810	3	576279107	576283757	4651	ATP-binding ABC transporter
1	43	43	HORVU.MOREX.r2.3HG0257820	3	576331298	576334796	3499	Aldehyde dehydrogenase, putative
1	44	44	HORVU.MOREX.r2.3HG0257830	3	576571493	576571840	348	Baculoviral IAP repeat-containing protein 5.2-B
1	45	45	HORVU.MOREX.r2.3HG0257840	3	576963862	576964320	459	Retrotransposon protein, putative, unclassified
1	46	46	HORVU.MOREX.r2.3HG0257850	3	576969582	576973135	3554	Transcription factor viviparous 1
1	47	47	HORVU.MOREX.r2.3HG0257860	3	577006113	577008433	2321	F-box protein-like
1	48	48	HORVU.MOREX.r2.3HG0257870	3	577080365	577084528	4164	F-box protein-like
1	49	49	HORVU.MOREX.r2.3HG0257880	3	577172028	577172264	237	Immediate early response 3-interacting 1
1	50	50	HORVU.MOREX.r2.3HG0257890	3	577176024	577183710	7687	Heavy meromyosin-like
1	51	51	HORVU.MOREX.r2.3HG0257900	3	577184753	577191808	7056	S-adenosyl-L-methionine-dependent methyltransferase, putative
1	52	52	HORVU.MOREX.r2.3HG0257910	3	577192087	577193100	1014	MADS-box family protein
1	53	53	HORVU.MOREX.r2.3HG0257920	3	577199098	577204765	5668	snRNA-activating protein complex subunit
1	54	54	HORVU.MOREX.r2.3HG0257930	3	577210046	577211480	1435	Acyl-[acyl-carrier-protein] desaturase
1	55	55	HORVU.MOREX.r2.3HG0257940	3	577212888	577213094	207	Transposon protein, putative, Pong sub-class
1	56	56	HORVU.MOREX.r2.3HG0257950	3	577215366	577215599	234	Transposon protein, putative, Pong sub-class
1	57	57	HORVU.MOREX.r2.3HG0257960	3	577253156	577253497	342	Retrotransposon protein, putative, Ty1-copia subclass
1	58	58	HORVU.MOREX.r2.3HG0257970	3	577291334	577292578	1245	ATP-dependent DNA helicase PIF1
1	59	59	HORVU.MOREX.r2.3HG0257980	3	577296701	577297018	318	Transcription factor jumonji (jmjC) domain-containing protein
1	60	60	HORVU.MOREX.r2.3HG0257990	3	577304154	577305047	894	MYB transcription factor
1	61	61	HORVU.MOREX.r2.3HG0258000	3	577319106	577322532	3427	AT1G65230-like protein
1	62	62	HORVU.MOREX.r2.3HG0258010	3	577323850	577324698	849	Thioredoxin
1	63	63	HORVU.MOREX.r2.3HG0258020	3	577325739	577327298	1560	Pentatricopeptide repeat-containing protein
1	64	64	HORVU.MOREX.r2.3HG0258030	3	577328001	577328330	330	Protein kinase superfamily protein
1	65	65	HORVU.MOREX.r2.3HG0258040	3	577335545	577336167	623	transmembrane protein, putative (Protein of unknown function, DUF538)
1	66	66	HORVU.MOREX.r2.3HG0258050	3	577456482	577460125	3644	NRT1/PTR family protein 2.2
1	67	67	HORVU.MOREX.r2.3HG0258060	3	577460766	577465773	5008	RNA binding protein
1	68	68	HORVU.MOREX.r2.3HG0258070	3	577496144	577496437	294	Retrovirus-related Pol polyprotein from transposon TNT 1-94
1	69	69	HORVU.MOREX.r2.3HG0258080	3	577504872	577508319	3448	Glyceraldehyde-3-phosphate dehydrogenase
1	70	70	HORVU.MOREX.r2.3HG0258090	3	577508405	577508979	575	Glyceraldehyde-3-phosphate dehydrogenase
1	71	71	HORVU.MOREX.r2.3HG0258100	3	577522850	577523140	291	Gap junction alpha-1 protein
1	72	72	HORVU.MOREX.r2.3HG0258110	3	577544233	577545720	1488	Pentatricopeptide repeat-containing protein
1	73	73	HORVU.MOREX.r2.3HG0258120	3	577546160	577547684	1525	Rho GDP-dissociation inhibitor 1
1	74	74	HORVU.MOREX.r2.3HG0258130	3	577551866	577559868	8003	Obg-like ATPase 1
1	75	75	HORVU.MOREX.r2.3HG0258140	3	577591384	577592836	1453	pathogenic type III effector avirulence factor Avr AvrRpt-cleavage: cleavage site protein
1	76	76	HORVU.MOREX.r2.3HG0258150	3	577687431	577695516	8086	B3 domain-containing protein
1	77	77	HORVU.MOREX.r2.3HG0258160	3	577696199	577696582	384	Auxin response factor
1	78	78	HORVU.MOREX.r2.3HG0258170	3	577698165	577698926	762	Auxin response factor
1	79	79	HORVU.MOREX.r2.3HG0258180	3	577701911	577702240	330	Lipid transfer protein
1	80	80	HORVU.MOREX.r2.3HG0258190	3	577729296	577736669	7374	Proline--tRNA ligase
1	81	81	HORVU.MOREX.r2.3HG0258200	3	577746637	577746948	312	Bifunctional inhibitor/lipid-transfer protein/seed storage 2S albumin-like protein
1	82	82	HORVU.MOREX.r2.3HG0258210	3	577830988	577831311	324	Protease inhibitor/seed storage/lipid transfer protein family protein
1	83	83	HORVU.MOREX.r2.3HG0258220	3	577839885	577840337	453	S-adenosyl-L-methionine-dependent methyltransferases superfamily protein
1	84	84	HORVU.MOREX.r2.3HG0258230	3	577841750	577843551	1802	Leucine-rich repeat transmembrane protein kinase
1	85	85	HORVU.MOREX.r2.3HG0258240	3	577845081	577846832	1752	Pentatricopeptide repeat-containing protein
1	86	86	HORVU.MOREX.r2.3HG0258250	3	577861287	577866695	5409	Endo-1,31,4-beta-D-glucanase
1	87	87	HORVU.MOREX.r2.3HG0258260	3	577877491	577885879	8389	Protein kinase family protein, putative, expressed
1	88	88	HORVU.MOREX.r2.3HG0258270	3	577917631	577917849	219	Retrovirus-related Pol polyprotein from transposon TNT 1-94
1	89	89	HORVU.MOREX.r2.3HG0258280	3	577986188	577993328	7141	Protein kinase family protein, putative, expressed
1	90	90	HORVU.MOREX.r2.3HG0258290	3	578042412	578043278	867	Proteasome-activating nucleotidase
1	91	91	HORVU.MOREX.r2.3HG0258300	3	578107088	578109940	2853	Signal peptide peptidase-like protein
1	92	92	HORVU.MOREX.r2.3HG0258310	3	578110380	578112737	2358	Subtilisin-like protease
1	93	93	HORVU.MOREX.r2.3HG0258320	3	578141478	578141723	246	Retrotransposon protein, putative, unclassified, expressed
1	94	94	HORVU.MOREX.r2.3HG0258330	3	578166578	578167096	519	RNA-directed DNA polymerase (reverse transcriptase)-related family protein
1	95	95	HORVU.MOREX.r2.3HG0258340	3	578167781	578168507	727	calcium-dependent protein kinase 28
1	96	96	HORVU.MOREX.r2.3HG0258350	3	578239348	578239728	381	SCARECROW-like 13
1	97	97	HORVU.MOREX.r2.3HG0258360	3	578307099	578309836	2738	Trichome birefringence-like protein
1	98	98	HORVU.MOREX.r2.3HG0258370	3	578315492	578316382	891	DUF506 family protein
1	99	99	HORVU.MOREX.r2.3HG0258380	3	578334603	578334899	297	DNA-(apurinic or apyrimidinic site) lyase
1	100	100	HORVU.MOREX.r2.3HG0258390	3	578379428	578379883	456	Cysteine proteinase inhibitor
1	101	101	HORVU.MOREX.r2.3HG0258400	3	578508110	578508733	624	Loricrin
1	102	102	HORVU.MOREX.r2.3HG0258410	3	578599152	578601855	2704	Peptidylprolyl isomerase
1	103	103	HORVU.MOREX.r2.3HG0258420	3	578641611	578643774	2164	Basic helix-loop-helix transcription factor
1	104	104	HORVU.MOREX.r2.3HG0258430	3	578690430	578697468	7039	AP-4 complex subunit epsilon
1	105	105	HORVU.MOREX.r2.3HG0258440	3	578698934	578703992	5059	Polyglutamine-binding protein 1
1	106	106	HORVU.MOREX.r2.3HG0258450	3	578710262	578713489	3228	Selenium-binding protein
1	107	107	HORVU.MOREX.r2.3HG0258460	3	578715293	578716369	1077	2-oxoglutarate (2OG) and Fe(II)-dependent oxygenase superfamily protein
1	108	108	HORVU.MOREX.r2.3HG0258470	3	578802639	578803676	1038	RNA binding protein-like protein
1	109	109	HORVU.MOREX.r2.3HG0258480	3	578805672	578806215	544	zinc finger (C3HC4-type RING finger) family protein
1	110	110	HORVU.MOREX.r2.3HG0258490	3	578806773	578807072	300	UPF0331 protein YutE
1	111	111	HORVU.MOREX.r2.3HG0258500	3	578807480	578829230	21751	THO complex subunit 2-like protein
1	112	112	HORVU.MOREX.r2.3HG0258510	3	579169165	579171682	2518	Trypsin-like cysteine/serine peptidase domain-containing protein
1	113	113	HORVU.MOREX.r2.3HG0258520	3	579173164	579173466	303	Glucose-methanol-choline (GMC) oxidoreductase family protein
1	114	114	HORVU.MOREX.r2.3HG0258530	3	579176471	579176896	426	N-acetylneuraminate epimerase
1	115	115	HORVU.MOREX.r2.3HG0258540	3	579178329	579182962	4634	Zinc finger CCCH domain protein
1	116	116	HORVU.MOREX.r2.3HG0258550	3	579345274	579345875	602	Glycine-rich family protein
1	117	117	HORVU.MOREX.r2.3HG0258560	3	579354214	579354531	318	NAD(P)H-quinone oxidoreductase subunit M
1	118	118	HORVU.MOREX.r2.3HG0258570	3	579390468	579394733	4266	Receptor-like kinase
1	119	119	HORVU.MOREX.r2.3HG0258580	3	579394934	579395266	333	ARM repeat superfamily protein
1	120	120	HORVU.MOREX.r2.3HG0258590	3	579420771	579421073	303	methyl-coenzyme M reductase II subunit gamma, putative (DUF3741)
1	121	121	HORVU.MOREX.r2.3HG0258600	3	579517037	579525326	8290	SHR5-receptor-like kinase
1	122	122	HORVU.MOREX.r2.3HG0258610	3	579674832	579675768	937	Proton pump interactor, putative
1	123	123	HORVU.MOREX.r2.3HG0258620	3	579694318	579695021	704	ROP-interactive CRIB motif protein
1	124	124	HORVU.MOREX.r2.3HG0258630	3	579713347	579714230	884	Transposon protein, putative, CACTA, En/Spm sub-class
1	125	125	HORVU.MOREX.r2.3HG0258640	3	579716100	579716870	771	RING/U-box superfamily protein
1	126	126	HORVU.MOREX.r2.3HG0258650	3	579824900	579827865	2966	Protein XRI1
1	127	127	HORVU.MOREX.r2.3HG0258660	3	579935367	579937797	2431	Small ubiquitin-related modifier
2	128	1	HORVU.MOREX.r2.5HG0411320	5	500037722	500044141	6420	ATP-dependent zinc metalloprotease FtsH
2	129	2	HORVU.MOREX.r2.5HG0411330	5	500047147	500048745	1599	Flotillin-1
2	130	3	HORVU.MOREX.r2.5HG0411340	5	500052180	500053769	1590	Structural maintenance of chromosomes protein
2	131	4	HORVU.MOREX.r2.5HG0411350	5	500090060	500096938	6879	Argininosuccinate lyase
2	132	5	HORVU.MOREX.r2.5HG0411360	5	500104127	500106049	1923	Proteasome subunit beta type
2	133	6	HORVU.MOREX.r2.5HG0411370	5	500131181	500133357	2177	UPF0739 protein C1orf74
2	134	7	HORVU.MOREX.r2.5HG0411380	5	500133553	500137539	3987	Trigger factor
2	135	8	HORVU.MOREX.r2.5HG0411390	5	500176376	500177562	1187	UDP-D-glucose/UDP-D-galactose 4-epimerase 2
2	136	9	HORVU.MOREX.r2.5HG0411400	5	500177779	500179239	1461	Ubiquitin-like-conjugating enzyme ATG3
2	137	10	HORVU.MOREX.r2.5HG0411410	5	500263284	500264904	1621	CDGSH iron-sulfur domain-containing protein 2
2	138	11	HORVU.MOREX.r2.5HG0411420	5	500269657	500270898	1242	Protein kinase superfamily protein
2	139	12	HORVU.MOREX.r2.5HG0411430	5	500301529	500303127	1599	Flotillin-1
2	140	13	HORVU.MOREX.r2.5HG0411440	5	500339397	500341858	2462	QUASIMODO2 LIKE 2
2	141	14	HORVU.MOREX.r2.5HG0411450	5	500401916	500402753	838	AP2-like ethylene-responsive transcription factor
2	142	15	HORVU.MOREX.r2.5HG0411460	5	500418224	500418529	306	Calcium and calcium/calmodulin-dependent serine/threonine-protein kinase
2	143	16	HORVU.MOREX.r2.5HG0411470	5	500476973	500477752	780	Protein FAR1-RELATED SEQUENCE 5
2	144	17	HORVU.MOREX.r2.5HG0411480	5	500477759	500478961	1203	P-loop containing nucleoside triphosphate hydrolases superfamily protein
2	145	18	HORVU.MOREX.r2.5HG0411490	5	500486011	500486241	231	Ral GTPase-activating protein subunit beta
2	146	19	HORVU.MOREX.r2.5HG0411500	5	500490121	500491818	1698	Pentatricopeptide repeat-containing protein
2	147	20	HORVU.MOREX.r2.5HG0411510	5	500496949	500498862	1914	RNA polymerase II transcriptional coactivator
2	148	21	HORVU.MOREX.r2.5HG0411520	5	500503382	500504644	1263	NBS-LRR disease resistance protein, putative, expressed
2	149	22	HORVU.MOREX.r2.5HG0411530	5	500505092	500506141	1050	NBS-LRR disease resistance protein, putative, expressed
2	150	23	HORVU.MOREX.r2.5HG0411540	5	500508166	500509506	1341	Pentatricopeptide repeat-containing protein
2	151	24	HORVU.MOREX.r2.5HG0411550	5	500511276	500514612	3337	TBC1 domain family member 22A
2	152	25	HORVU.MOREX.r2.5HG0411560	5	500581700	500582011	312	Histone H4
2	153	26	HORVU.MOREX.r2.5HG0411570	5	500596695	500597564	870	Serine/threonine-protein phosphatase 7 long form-like protein
2	154	27	HORVU.MOREX.r2.5HG0411580	5	500597982	500598173	192	General transcription factor IIH subunit 4
2	155	28	HORVU.MOREX.r2.5HG0411590	5	500599874	500603442	3569	Transcription factor
2	156	29	HORVU.MOREX.r2.5HG0411600	5	500695884	500701005	5122	RNA binding protein
2	157	30	HORVU.MOREX.r2.5HG0411610	5	500742583	500746743	4161	Reticulon-like protein
2	158	31	HORVU.MOREX.r2.5HG0411620	5	500747644	500748590	947	Glutathione S-transferase T3
2	159	32	HORVU.MOREX.r2.5HG0411630	5	500799316	500820146	20831	s uncoupled 1
2	160	33	HORVU.MOREX.r2.5HG0411640	5	500820206	500821927	1722	Kinase superfamily protein, putative
2	161	34	HORVU.MOREX.r2.5HG0411650	5	500825500	500825745	246	Rad23 UV excision repair protein family
2	162	35	HORVU.MOREX.r2.5HG0411660	5	500833217	500834071	855	Retrotransposon protein, putative, unclassified
2	163	36	HORVU.MOREX.r2.5HG0411670	5	500834368	500834628	261	Cytoplasmic envelopment protein 3
2	164	37	HORVU.MOREX.r2.5HG0411680	5	500843393	500844634	1242	Aspartic proteinase nepenthesin-1
2	165	38	HORVU.MOREX.r2.5HG0411690	5	500861061	500863946	2886	GDP-mannose-3',5'-epimerase
2	166	39	HORVU.MOREX.r2.5HG0411700	5	500871506	500871838	333	Midasin
2	167	40	HORVU.MOREX.r2.5HG0411710	5	500873076	500873570	495	Serine/threonine protein phosphatase 7 long form isogeny
2	168	41	HORVU.MOREX.r2.5HG0411720	5	500889740	500889964	225	Cytochrome c oxidase subunit 2
2	169	42	HORVU.MOREX.r2.5HG0411730	5	500890187	500890441	255	Cytochrome c oxidase subunit 3
2	170	43	HORVU.MOREX.r2.5HG0411740	5	500890578	500891030	453	Cytochrome c oxidase subunit 3
2	171	44	HORVU.MOREX.r2.5HG0411750	5	500901220	500901498	279	NADH-ubiquinone oxidoreductase chain 4
2	172	45	HORVU.MOREX.r2.5HG0411760	5	500911154	500911693	540	NADH-ubiquinone oxidoreductase chain 4
2	173	46	HORVU.MOREX.r2.5HG0411770	5	500931919	500932350	432	ATP-dependent helicase family protein
2	174	47	HORVU.MOREX.r2.5HG0411780	5	500938093	500938419	327	Transducin/WD40 repeat-like superfamily protein
2	175	48	HORVU.MOREX.r2.5HG0411790	5	500943653	500944114	462	glyoxylate reductase 1
2	176	49	HORVU.MOREX.r2.5HG0411800	5	500944778	500946354	1577	Plant/T31B5-30 protein
2	177	50	HORVU.MOREX.r2.5HG0411810	5	500949139	500950035	897	Plant/T31B5-30 protein
2	178	51	HORVU.MOREX.r2.5HG0411820	5	500950073	500950531	459	Plant/T31B5-30 protein
2	179	52	HORVU.MOREX.r2.5HG0411830	5	500980766	500981482	717	TPR and ankyrin repeat-containing protein 1
2	180	53	HORVU.MOREX.r2.5HG0411840	5	501092658	501093986	1329	Glucose-6-phosphate isomerase
2	181	54	HORVU.MOREX.r2.5HG0411850	5	501094176	501094607	432	Protein FAR1-RELATED SEQUENCE 5
2	182	55	HORVU.MOREX.r2.5HG0411860	5	501097377	501102444	5068	Sentrin-specific protease
2	183	56	HORVU.MOREX.r2.5HG0411870	5	501107870	501109378	1509	LINE-1 reverse transcriptase like
2	184	57	HORVU.MOREX.r2.5HG0411880	5	501109481	501109837	357	Retrotransposon protein, putative, unclassified
2	185	58	HORVU.MOREX.r2.5HG0411890	5	501110008	501110625	618	Retrotransposon protein, putative, unclassified
2	186	59	HORVU.MOREX.r2.5HG0411900	5	501140413	501145128	4716	Hydroxyacylglutathione hydrolase
2	187	60	HORVU.MOREX.r2.5HG0411910	5	501209020	501211943	2924	Glutathione S-transferase
2	188	61	HORVU.MOREX.r2.5HG0411920	5	501211990	501212418	429	CDP-diacylglycerol--inositol 3-phosphatidyltransferase 1
2	189	62	HORVU.MOREX.r2.5HG0411930	5	501212585	501214929	2345	Glutathione S-transferase
2	190	63	HORVU.MOREX.r2.5HG0411940	5	501252390	501256774	4385	DUF936 family protein
2	191	64	HORVU.MOREX.r2.5HG0411950	5	501300583	501301167	585	Retrotransposon protein, putative, unclassified
2	192	65	HORVU.MOREX.r2.5HG0411960	5	501310833	501312782	1950	Sister chromatid cohesion 1 protein 3
2	193	66	HORVU.MOREX.r2.5HG0411970	5	501363212	501364420	1209	Retrotransposon protein, putative, Ty3-gypsy subclass
2	194	67	HORVU.MOREX.r2.5HG0411980	5	501426901	501428814	1914	NADP-dependent alkenal double bond reductase
2	195	68	HORVU.MOREX.r2.5HG0411990	5	501442210	501442578	369	F-box domain containing protein, expressed
2	196	69	HORVU.MOREX.r2.5HG0412000	5	501458128	501459054	927	Microtubule-actin cross-linking factor 1
2	197	70	HORVU.MOREX.r2.5HG0412010	5	501561186	501561530	345	Holliday junction ATP-dependent DNA helicase RuvB
2	198	71	HORVU.MOREX.r2.5HG0412020	5	501561834	501562040	207	Transcription elongation factor (TFIIS) family protein
2	199	72	HORVU.MOREX.r2.5HG0412030	5	501592389	501593699	1311	Agmatine coumaroyltransferase-2
2	200	73	HORVU.MOREX.r2.5HG0412040	5	501594802	501596241	1440	Retrovirus-related Pol polyprotein from transposon TNT 1-94
2	201	74	HORVU.MOREX.r2.5HG0412050	5	501609300	501615692	6393	C2 domain-containing protein / GRAM domain-containing protein
2	202	75	HORVU.MOREX.r2.5HG0412060	5	501646042	501647068	1027	B12D protein
2	203	76	HORVU.MOREX.r2.5HG0412070	5	501670313	501670841	529	Lipase maturation factor 2
2	204	77	HORVU.MOREX.r2.5HG0412080	5	501671369	501676436	5068	NBS-LRR disease resistance protein
2	205	78	HORVU.MOREX.r2.5HG0412090	5	501731327	501732841	1515	CsAtPR5, putative, expressed
2	206	79	HORVU.MOREX.r2.5HG0412100	5	501732862	501733350	489	CsAtPR5
2	207	80	HORVU.MOREX.r2.5HG0412110	5	501795479	501798423	2945	Formin-like protein
2	208	81	HORVU.MOREX.r2.5HG0412120	5	501799353	501803028	3676	Acyl-coenzyme A thioesterase 9, mitochondrial
2	209	82	HORVU.MOREX.r2.5HG0412130	5	501804983	501806583	1601	Glycosyltransferase
2	210	83	HORVU.MOREX.r2.5HG0412140	5	501850936	501852615	1680	Glycosyltransferase
2	211	84	HORVU.MOREX.r2.5HG0412150	5	501858793	501860293	1501	Glycosyltransferase
2	212	85	HORVU.MOREX.r2.5HG0412160	5	501930422	501931132	711	RNA-directed DNA polymerase (reverse transcriptase)-related family protein
2	213	86	HORVU.MOREX.r2.5HG0412170	5	501942431	501945209	2779	Ankyrin repeat-containing protein
2	214	87	HORVU.MOREX.r2.5HG0412180	5	501946453	501947040	588	Ethylene-responsive transcription factor
2	215	88	HORVU.MOREX.r2.5HG0412190	5	502019542	502021363	1822	Inositol-tetrakisphosphate 1-kinase 4
2	216	89	HORVU.MOREX.r2.5HG0412200	5	502022195	502025581	3387	Inositol-tetrakisphosphate 1-kinase
2	217	90	HORVU.MOREX.r2.5HG0412210	5	502025897	502026283	387	Non specific phospholipase C
2	218	91	HORVU.MOREX.r2.5HG0412220	5	502026586	502027344	759	Ring finger protein, putative
2	219	92	HORVU.MOREX.r2.5HG0412230	5	502071476	502072850	1375	Serpin family protein
2	220	93	HORVU.MOREX.r2.5HG0412240	5	502078562	502079128	567	Protein IQ-DOMAIN 1
2	221	94	HORVU.MOREX.r2.5HG0412250	5	502079448	502080122	675	Polynucleotidyl transferase, ribonuclease H-like superfamily protein
2	222	95	HORVU.MOREX.r2.5HG0412260	5	502252511	502252951	441	Retrovirus-related Pol polyprotein from transposon TNT 1-94
2	223	96	HORVU.MOREX.r2.5HG0412270	5	502253497	502254237	741	Retrovirus-related Pol polyprotein from transposon TNT 1-94
2	224	97	HORVU.MOREX.r2.5HG0412280	5	502258802	502259512	711	peroxidase superfamily protein
2	225	98	HORVU.MOREX.r2.5HG0412290	5	502321375	502322328	954	pyridoxin (pyrodoxamine) 5'-phosphate oxidase
2	226	99	HORVU.MOREX.r2.5HG0412300	5	502326355	502326567	213	Reverse transcriptase
2	227	100	HORVU.MOREX.r2.5HG0412310	5	502333466	502335911	2446	Cytochrome c oxidase assembly factor 5
2	228	101	HORVU.MOREX.r2.5HG0412320	5	502342695	502343789	1095	Small heat shock protein HspA
2	229	102	HORVU.MOREX.r2.5HG0412330	5	502380205	502380425	221	Outer membrane protein assembly factor BamA
2	230	103	HORVU.MOREX.r2.5HG0412340	5	502454312	502455148	837	Basic helix loop helix (BHLH) family transcription factor
2	231	104	HORVU.MOREX.r2.5HG0412350	5	502511441	502511743	303	Retrotransposon protein, putative, Ty1-copia subclass
2	232	105	HORVU.MOREX.r2.5HG0412360	5	502640210	502641016	807	Basic helix loop helix (BHLH) family transcription factor
2	233	106	HORVU.MOREX.r2.5HG0412370	5	502662202	502662686	485	DNA polymerase delta subunit 4
2	234	107	HORVU.MOREX.r2.5HG0412380	5	502698968	502703776	4809	Pimeloyl-[acyl-carrier protein] methyl ester esterase
2	235	108	HORVU.MOREX.r2.5HG0412390	5	502705367	502707298	1932	Pentatricopeptide repeat-containing protein, putative
2	236	109	HORVU.MOREX.r2.5HG0412400	5	502714682	502715032	351	Oligoribonuclease
2	237	110	HORVU.MOREX.r2.5HG0412410	5	502718212	502724126	5915	Cell division cycle 5-like protein
2	238	111	HORVU.MOREX.r2.5HG0412420	5	502735919	502736224	306	Transcription factor Dp-1
2	239	112	HORVU.MOREX.r2.5HG0412430	5	502742444	502743877	1434	Serine carboxypeptidase, putative
2	240	113	HORVU.MOREX.r2.5HG0412440	5	502764174	502770305	6132	PHD-finger family protein, expressed
2	241	114	HORVU.MOREX.r2.5HG0412450	5	502799265	502799624	360	Plant regulator RWP-RK family protein
2	242	115	HORVU.MOREX.r2.5HG0412460	5	502811816	502815395	3580	Serine carboxypeptidase family protein
2	243	116	HORVU.MOREX.r2.5HG0412470	5	502821402	502822170	769	Eukaryotic translation initiation factor 3 subunit G
2	244	117	HORVU.MOREX.r2.5HG0412480	5	502826550	502827302	753	Ethylene-responsive transcription factor
2	245	118	HORVU.MOREX.r2.5HG0412490	5	502893258	502893812	555	Ring finger protein, putative
2	246	119	HORVU.MOREX.r2.5HG0412500	5	502904886	502905431	546	Ring finger protein, putative
2	247	120	HORVU.MOREX.r2.5HG0412510	5	502914455	502915003	549	Ring finger protein, putative
2	248	121	HORVU.MOREX.r2.5HG0412520	5	503037185	503039758	2574	Transcription factor
2	249	122	HORVU.MOREX.r2.5HG0412530	5	503041313	503041717	405	Binding protein
2	250	123	HORVU.MOREX.r2.5HG0412540	5	503091593	503092841	1249	Ycf49-like protein
2	251	124	HORVU.MOREX.r2.5HG0412550	5	503093455	503096168	2714	Bile acid sodium symporter
2	252	125	HORVU.MOREX.r2.5HG0412560	5	503105042	503109009	3968	ATP-dependent RNA helicase
2	253	126	HORVU.MOREX.r2.5HG0412570	5	503110325	503110705	381	Transposon protein, putative, Mutator sub-class
2	254	127	HORVU.MOREX.r2.5HG0412580	5	503164025	503165647	1623	Alpha-L-fucosidase 1
2	255	128	HORVU.MOREX.r2.5HG0412590	5	503165700	503166257	558	GMP synthase [glutamine-hydrolyzing]
2	256	129	HORVU.MOREX.r2.5HG0412600	5	503167654	503167986	333	lectin protein kinase family protein
2	257	130	HORVU.MOREX.r2.5HG0412610	5	503177684	503179144	1461	3-ketoacyl-CoA synthase
2	258	131	HORVU.MOREX.r2.5HG0412620	5	503207657	503210020	2364	3-ketoacyl-CoA synthase
2	259	132	HORVU.MOREX.r2.5HG0412630	5	503228452	503229321	870	Serine/threonine-protein kinase mph1
2	260	133	HORVU.MOREX.r2.5HG0412640	5	503249879	503250877	999	Transcription factor, putative
2	261	134	HORVU.MOREX.r2.5HG0412650	5	503288355	503292467	4113	ATPase ASNA1 homolog
2	262	135	HORVU.MOREX.r2.5HG0412660	5	503324632	503327132	2501	SPX domain-like protein
2	263	136	HORVU.MOREX.r2.5HG0412670	5	503328535	503331981	3447	Flap endonuclease 1
2	264	137	HORVU.MOREX.r2.5HG0412680	5	503333420	503333785	366	CRT-binding factor
2	265	138	HORVU.MOREX.r2.5HG0412690	5	503333837	503334211	375	C-repeat binding factor 3-like protein
2	266	139	HORVU.MOREX.r2.5HG0412700	5	503365533	503366408	876	CRT-binding factor
2	267	140	HORVU.MOREX.r2.5HG0412710	5	503375514	503376188	675	CRT-binding factor
2	268	141	HORVU.MOREX.r2.5HG0412720	5	503441103	503441780	678	CRT-binding factor
2	269	142	HORVU.MOREX.r2.5HG0412730	5	503456288	503456953	666	CRT-binding factor
2	270	143	HORVU.MOREX.r2.5HG0412740	5	503619112	503619813	702	CRT-binding factor
2	271	144	HORVU.MOREX.r2.5HG0412750	5	503839909	503840553	645	CRT-binding factor
2	272	145	HORVU.MOREX.r2.5HG0412760	5	503980033	503980350	318	multidrug resistance-associated protein 2
2	273	146	HORVU.MOREX.r2.5HG0412770	5	503987183	503987896	714	CRT-binding factor
2	274	147	HORVU.MOREX.r2.5HG0412780	5	504027905	504028639	735	CRT-binding factor
2	275	148	HORVU.MOREX.r2.5HG0412790	5	504031462	504031860	399	PAB-dependent poly(A)-specific ribonuclease subunit PAN2
2	276	149	HORVU.MOREX.r2.5HG0412800	5	504139428	504140111	684	CRT-binding factor
2	277	150	HORVU.MOREX.r2.5HG0412810	5	504171386	504172147	762	CRT-binding factor
2	278	151	HORVU.MOREX.r2.5HG0412820	5	504185761	504186642	882	CRT-binding factor
2	279	152	HORVU.MOREX.r2.5HG0412830	5	504202748	504203473	726	CRT-binding factor
2	280	153	HORVU.MOREX.r2.5HG0412840	5	504275101	504275835	735	CRT-binding factor
2	281	154	HORVU.MOREX.r2.5HG0412850	5	504558040	504559623	1584	Protein DETOXIFICATION
2	282	155	HORVU.MOREX.r2.5HG0412860	5	504564630	504565127	498	50S ribosomal protein L11
2	283	156	HORVU.MOREX.r2.5HG0412870	5	504582182	504583389	1208	Histone-lysine N-methyltransferase
2	284	157	HORVU.MOREX.r2.5HG0412880	5	504689789	504690478	690	Ethylene-responsive transcription factor
2	285	158	HORVU.MOREX.r2.5HG0412890	5	504758856	504759224	369	Retrovirus-related Pol polyprotein from transposon TNT 1-94
2	286	159	HORVU.MOREX.r2.5HG0412900	5	504768363	504768602	240	Retrovirus-related Pol polyprotein from transposon TNT 1-94
2	287	160	HORVU.MOREX.r2.5HG0412910	5	504834360	504834834	475	Duplicated homeodomain-like superfamily protein
2	288	161	HORVU.MOREX.r2.5HG0412920	5	504835117	504835480	364	ATP-dependent helicase/nuclease subunit A
2	289	162	HORVU.MOREX.r2.5HG0412930	5	504835905	504836563	659	Ubiquitin-like-specific protease ESD4
2	290	163	HORVU.MOREX.r2.5HG0412940	5	504840650	504842055	1406	BAG family molecular chaperone regulator-like protein
2	291	164	HORVU.MOREX.r2.5HG0412950	5	504842635	504843075	441	Transducin/WD40 repeat-like superfamily protein
2	292	165	HORVU.MOREX.r2.5HG0412960	5	504861606	504867117	5512	rRNA biogenesis RRP36-like protein
2	293	166	HORVU.MOREX.r2.5HG0412970	5	504895311	504897346	2036	F-box protein PP2-A13
2	294	167	HORVU.MOREX.r2.5HG0412980	5	504899403	504900843	1441	RING/U-box superfamily protein
2	295	168	HORVU.MOREX.r2.5HG0412990	5	504906301	504906660	360	Major DNA-binding protein
2	296	169	HORVU.MOREX.r2.5HG0413000	5	504906747	504907100	354	Retrotransposon protein, putative, Ty1-copia subclass
2	297	170	HORVU.MOREX.r2.5HG0413010	5	504986933	504987835	903	Glucuronoxylan 4-O-methyltransferase
2	298	171	HORVU.MOREX.r2.5HG0413020	5	505002243	505007788	5546	FAS-associated factor 2-B
2	299	172	HORVU.MOREX.r2.5HG0413030	5	505080767	505081435	669	Germin-like protein
2	300	173	HORVU.MOREX.r2.5HG0413040	5	505081785	505088086	6302	Protein HAPLESS 2
2	301	174	HORVU.MOREX.r2.5HG0413050	5	505151273	505153416	2144	Benzyl alcohol O-benzoyltransferase
2	302	175	HORVU.MOREX.r2.5HG0413060	5	505171720	505172075	356	Hyp O-arabinosyltransferase homolog
2	303	176	HORVU.MOREX.r2.5HG0413070	5	505172095	505174802	2708	Hyp O-arabinosyltransferase homolog
2	304	177	HORVU.MOREX.r2.5HG0413080	5	505210754	505212887	2134	Benzyl alcohol O-benzoyltransferase
2	305	178	HORVU.MOREX.r2.5HG0413090	5	505222050	505224707	2658	Rhomboid-like protein
2	306	179	HORVU.MOREX.r2.5HG0413100	5	505231035	505231364	330	Retrotransposon protein, putative, Ty3-gypsy subclass
2	307	180	HORVU.MOREX.r2.5HG0413110	5	505231394	505232683	1290	Retrotransposon protein, putative, Ty3-gypsy subclass
2	308	181	HORVU.MOREX.r2.5HG0413120	5	505246930	505247553	624	Retrotransposon protein, putative, Ty3-gypsy subclass
2	309	182	HORVU.MOREX.r2.5HG0413130	5	505257657	505259057	1401	Protein ROOT PRIMORDIUM DEFECTIVE 1
2	310	183	HORVU.MOREX.r2.5HG0413140	5	505259334	505261334	2001	Mitochondrial-processing peptidase subunit alpha
2	311	184	HORVU.MOREX.r2.5HG0413150	5	505319272	505325405	6134	Homeobox leucine zipper protein
2	312	185	HORVU.MOREX.r2.5HG0413160	5	505421165	505421365	201	Transposon protein, putative, Pong sub-class
2	313	186	HORVU.MOREX.r2.5HG0413170	5	505432585	505433253	669	BON1-associated protein 2
2	314	187	HORVU.MOREX.r2.5HG0413180	5	505489168	505489884	717	Ethylene-responsive transcription factor
2	315	188	HORVU.MOREX.r2.5HG0413190	5	505495272	505495760	489	S-adenosyl-L-methionine-dependent methyltransferases superfamily protein
2	316	189	HORVU.MOREX.r2.5HG0413200	5	505508128	505509463	1336	Heat shock transcription factor
2	317	190	HORVU.MOREX.r2.5HG0413210	5	505514910	505516765	1856	UDP-glucose 4-epimerase
2	318	191	HORVU.MOREX.r2.5HG0413220	5	505530236	505532351	2116	NC domain-containing protein
2	319	192	HORVU.MOREX.r2.5HG0413230	5	505537279	505537677	399	Retrotransposon protein, putative, unclassified
2	320	193	HORVU.MOREX.r2.5HG0413240	5	505537894	505538146	253	RNA-directed DNA polymerase (reverse transcriptase)-related family protein
2	321	194	HORVU.MOREX.r2.5HG0413250	5	505560114	505561324	1211	DNA repair protein rhp54
2	322	195	HORVU.MOREX.r2.5HG0413260	5	505561719	505562099	381	DNA repair protein rhp54
2	323	196	HORVU.MOREX.r2.5HG0413270	5	505562253	505569268	7016	RNA-binding family protein
2	324	197	HORVU.MOREX.r2.5HG0413280	5	505625347	505625838	492	Transposon protein Pong sub-class
2	325	198	HORVU.MOREX.r2.5HG0413290	5	505625973	505626362	390	Transposon protein, putative, Pong sub-class
2	326	199	HORVU.MOREX.r2.5HG0413300	5	505627092	505630322	3231	Amino acid transporter, putative
2	327	200	HORVU.MOREX.r2.5HG0413310	5	505655234	505656100	867	Retrovirus-related Pol polyprotein from transposon TNT 1-94
2	328	201	HORVU.MOREX.r2.5HG0413320	5	505744684	505745046	363	Holo-[acyl-carrier-protein] synthase
2	329	202	HORVU.MOREX.r2.5HG0413330	5	505751351	505753712	2362	Ras-related protein Rab-25
2	330	203	HORVU.MOREX.r2.5HG0413340	5	505754207	505757407	3201	Rhodanese-like domain containing protein
2	331	204	HORVU.MOREX.r2.5HG0413350	5	505757969	505758997	1029	2-keto-3-deoxy-L-rhamnonate aldolase
2	332	205	HORVU.MOREX.r2.5HG0413360	5	505765978	505766379	402	EXORDIUM like 6
2	333	206	HORVU.MOREX.r2.5HG0413370	5	505771222	505773529	2308	Vacuolar protein sorting-associated protein
2	334	207	HORVU.MOREX.r2.5HG0413380	5	505774209	505775318	1110	F-box protein
2	335	208	HORVU.MOREX.r2.5HG0413390	5	505777472	505780023	2552	Homer
2	336	209	HORVU.MOREX.r2.5HG0413400	5	505780393	505780692	300	glutamate receptor 2.5
2	337	210	HORVU.MOREX.r2.5HG0413410	5	505782083	505783410	1328	NAD-dependent protein deacetylase HST1-like protein
2	338	211	HORVU.MOREX.r2.5HG0413420	5	505919163	505921719	2557	Glucosamine-6-phosphate deaminase
2	339	212	HORVU.MOREX.r2.5HG0413430	5	505985892	505986119	228	myb domain protein 114
2	340	213	HORVU.MOREX.r2.5HG0413440	5	505991043	505995306	4264	GTPase-activating protein GYP7
3	341	1	HORVU.MOREX.r2.7HG0567610	7	203096943	203102130	5188	Uridine kinase
3	342	2	HORVU.MOREX.r2.7HG0567620	7	203172589	203173248	660	Late embryogenesis abundant (LEA) hydroxyproline-rich glycoprotein family
3	343	3	HORVU.MOREX.r2.7HG0567630	7	203191843	203192082	240	Retrotransposon protein, putative, unclassified
3	344	4	HORVU.MOREX.r2.7HG0567640	7	203479002	203482238	3237	Glycosyltransferase
3	345	5	HORVU.MOREX.r2.7HG0567650	7	203520981	203523032	2052	50S ribosomal protein L22
3	346	6	HORVU.MOREX.r2.7HG0567660	7	203709561	203710496	936	leucine-rich repeat transmembrane protein kinase family protein
3	347	7	HORVU.MOREX.r2.7HG0567670	7	203712013	203713767	1755	Exocyst complex component, putative
3	348	8	HORVU.MOREX.r2.7HG0567680	7	204072486	204072791	306	Retrotransposon protein, putative, unclassified
3	349	9	HORVU.MOREX.r2.7HG0567690	7	204115082	204115288	207	methionine aminopeptidase 1B
3	350	10	HORVU.MOREX.r2.7HG0567700	7	204122320	204122607	288	TTF-type zinc finger protein with HAT dimerization domain-containing protein
3	351	11	HORVU.MOREX.r2.7HG0567710	7	204277547	204282769	5223	Nitrate reductase
3	352	12	HORVU.MOREX.r2.7HG0567720	7	204283526	204284919	1394	Protein FAR1-RELATED SEQUENCE 3
3	353	13	HORVU.MOREX.r2.7HG0567730	7	204566546	204570275	3730	Purple acid phosphatase
3	354	14	HORVU.MOREX.r2.7HG0567740	7	204750694	204751242	549	Transposon Ty3-I Gag-Pol polyprotein
3	355	15	HORVU.MOREX.r2.7HG0567750	7	204754059	204754898	840	Retrotransposon protein, putative, unclassified
3	356	16	HORVU.MOREX.r2.7HG0567760	7	204756115	204756546	432	Regulator of free ubiquitin chains 1
3	357	17	HORVU.MOREX.r2.7HG0567770	7	204756618	204761270	4653	65-kDa microtubule-associated-like protein
3	358	18	HORVU.MOREX.r2.7HG0567780	7	204761506	204778800	17295	Wd40-repeat-like protein
3	359	19	HORVU.MOREX.r2.7HG0567790	7	204779722	204786129	6408	Serine/threonine-protein kinase RIO1
3	360	20	HORVU.MOREX.r2.7HG0567800	7	204976566	204976865	300	Retrovirus-related Pol polyprotein from transposon TNT 1-94
3	361	21	HORVU.MOREX.r2.7HG0567810	7	204982994	204985882	2889	Threonylcarbamoyl-AMP synthase
3	362	22	HORVU.MOREX.r2.7HG0567820	7	205216091	205221133	5043	Squamosa promoter binding-like protein
3	363	23	HORVU.MOREX.r2.7HG0567830	7	205424537	205424845	309	RNA-directed DNA polymerase (reverse transcriptase)-related family protein
3	364	24	HORVU.MOREX.r2.7HG0567840	7	205789329	205795690	6362	MADS-box transcription factor
3	365	25	HORVU.MOREX.r2.7HG0567850	7	205871586	205878294	6709	ABC1 family protein kinase-like protein
3	366	26	HORVU.MOREX.r2.7HG0567860	7	206200111	206206099	5989	Ribosomal protein S4
3	367	27	HORVU.MOREX.r2.7HG0567870	7	206405664	206408041	2378	Glutamate-1-semialdehyde 2,1-aminomutase
3	368	28	HORVU.MOREX.r2.7HG0567880	7	206410076	206411464	1389	MADS-box transcription factor
3	369	29	HORVU.MOREX.r2.7HG0567890	7	206456682	206457699	1018	Protein-export protein SecB
3	370	30	HORVU.MOREX.r2.7HG0567900	7	206749405	206749752	348	Glutathione S-transferase T3
3	371	31	HORVU.MOREX.r2.7HG0567910	7	206749892	206750092	201	Immunoglobulin superfamily member 1
3	372	32	HORVU.MOREX.r2.7HG0567920	7	206751125	206751553	429	Transposon protein, putative, Pong sub-class
3	373	33	HORVU.MOREX.r2.7HG0567930	7	206752134	206754500	2367	Nuclear transport factor 2
3	374	34	HORVU.MOREX.r2.7HG0567940	7	206758108	206758426	319	Serine/threonine protein phosphatase 7 long form isogeny
3	375	35	HORVU.MOREX.r2.7HG0567950	7	206759404	206759712	309	3-phenylpropionate/cinnamic acid dioxygenase subunit alpha
3	376	36	HORVU.MOREX.r2.7HG0567960	7	207395731	207399136	3406	Nodulin-like / Major Facilitator Superfamily protein
3	377	37	HORVU.MOREX.r2.7HG0567970	7	207835568	207837295	1728	Transcription initiation factor IIB
3	378	38	HORVU.MOREX.r2.7HG0567980	7	207840712	207841062	351	Cyst nematode resistance protein-like
3	379	39	HORVU.MOREX.r2.7HG0567990	7	207842252	207845101	2850	Peroxidase
3	380	40	HORVU.MOREX.r2.7HG0568000	7	207984901	207985299	399	Retrovirus-related Pol polyprotein from transposon TNT 1-94
3	381	41	HORVU.MOREX.r2.7HG0568010	7	208183308	208186632	3325	Lipid transfer protein
3	382	42	HORVU.MOREX.r2.7HG0568020	7	208188634	208188864	231	S-adenosyl-L-methionine-dependent methyltransferases superfamily protein
3	383	43	HORVU.MOREX.r2.7HG0568030	7	208231886	208232332	447	Retrovirus-related Pol polyprotein from transposon TNT 1-94
3	384	44	HORVU.MOREX.r2.7HG0568040	7	208233052	208234158	1107	Sodium channel protein type 4 subunit alpha A
3	385	45	HORVU.MOREX.r2.7HG0568050	7	208383382	208386545	3164	Transmembrane emp24 domain-containing protein
3	386	46	HORVU.MOREX.r2.7HG0568060	7	209157299	209160157	2859	Oxysterol-binding protein
3	387	47	HORVU.MOREX.r2.7HG0568070	7	209275027	209277923	2897	Protein disulfide-isomerase
3	388	48	HORVU.MOREX.r2.7HG0568080	7	209606957	209607292	336	Alanyl-tRNA synthetase, class IIc
3	389	49	HORVU.MOREX.r2.7HG0568090	7	209725310	209727692	2383	Bifunctional uridylyltransferase/uridylyl-removing enzyme
3	390	50	HORVU.MOREX.r2.7HG0568100	7	209753192	209755145	1954	TOM1-like protein 2
3	391	51	HORVU.MOREX.r2.7HG0568110	7	209843886	209845700	1815	Retrotransposon protein, putative, unclassified
3	392	52	HORVU.MOREX.r2.7HG0568120	7	209963457	209964641	1185	Phosphopentomutase
3	393	53	HORVU.MOREX.r2.7HG0568130	7	209965580	209965999	420	Transposon protein Pong sub-class
3	394	54	HORVU.MOREX.r2.7HG0568140	7	209966203	209967675	1473	Transposon protein, putative, Pong sub-class, expressed
